# Supplementary material for: EURL ECVAM Genotoxicity and Carcinogenicity Database of Substances Eliciting Negative Results in the Ames Test: Construction of the Database
Source: Mutat Res Genet Toxicol Environ Mutagen. 2020 Jun-Jul;854-855:503199. doi: 10.1016/j.mrgentox.2020.503199 (PMC7374420; doi:10.1016/j.mrgentox.2020.503199)
Supplement: Table S1 — XXXXX [file mmc1.xls]

## Sheet: Database
											Ames Test														Mammalian Cell Gene Mutation								in vitro Micronucleus test								in vitro Chromosomal Aberrations test
	Chemical	CAS No.	InChiKey	Smiles	LogP	AMES CGX	AMES CGX references	AMES ISHL-CSL	AMES ISHL-CSL references	AMES NTP	AMES NTP references	AMES ECHA	AMES ECHA references	AMES EFSA	AMES EFSA references	AMES ISSTox	AMES Literature	AMES Overall		MCGM CGX	MCGM CGX references	MCGM CSCL-ISHL	MCGM NTP	MCGM Schisler	MCGM ECHA	MCGM ECHA references	MCGM EFSA	MCGM Literature	in vitro MCGM Overall	MNvit CGX	MNvit CGX references	MNvit CSCL-ISHL	MNvit NTP	MNvit ECHA	MNvit EFSA	MNvit Literature	in vitro MN Overall	CAvit CGX	CAvit CGX references	CAvit ISHL-CSCL	CAvit NTP	CAvit NTP references	CAvit ECHA	CAvit EFSA	CAvit Literature	in vitro CA Overall		MNvivo CGX	MNvivo CGX references
1	Acephate	30560-19-1	YASYVMFAVPKPKE-UHFFFAOYSA-N	COP(=O)(NC(=O)C)SC	-0.85	[-]	[-] mostly but [+] only >5000 ug/plate#Moriya et al 1983										[-] in TA98, TA100, TA1535, TA1537 and E. coli WP2#ECVAM Review 2016; [-] in TA98, TA100, TA1535, 1537 and E. coli WP2#California EPA 2008; [+] in E. coli WP2 and WP2uvrA, unknown dose acephate (Orthene 755)#Hanna and Dyer 1975;	[-]										[-] up to 5 mg/ml#Carver et al 1985; [+] 2429-5000 ug/ml in 2 separate studies#California EPA 2008	[+]																[E] in red muntjac cells#He et al 1982	[E]		[+]	[+] in chicks#Jena and Bhunya 1994
2	Acesulfame-K	55589-62-3	WBZFUFAFFUEMEI-UHFFFAOYSA-M	[K+].CC1=CC(=O)[N-]S(=O)(=O)O1	-0.93	TC [-]	#Seifried et al 2006					[-]	#[-] in TA 98, TA 100, TA 1535, TA 1537, TA 1538 and E. coli WP2 uvrA, w/out S9				[-] in TA98, TA100, TA1535, TA1537 and E. coli WP2#ECVAM Review 2016	[-]		[U]					[-]	[-] in Hprt locus up to 10,000 ug/ml but only without S9		[-] in Tk locus up to 2000 ug/ml after re-evaluation#Seifried et al 2006	[-]																[-] in CHO cells#EC SCF Doc 2000#Mayer et al 1977	[-]
3	Acetaldehyde	75-07-0	IKHGUXGNUITLKF-UHFFFAOYSA-N	CC=O	-0.34	[-]		[-]	#[-] in TA98, TA100, TA1535, TA1537, TA1538 and E. coli WP2 uvrA, up to 5 mg/plate, w/out S9	[-]	[-] in TA98, TA100, TA1537, TA1535#Mortelmans et al 1986; [-] in TA100, TA102, TA104 with S9	[-]/[+]	#[+] and [-] results reported in E. coli ([+] results superceded by robust later studies)				[-] in TA100, TA102, TA104#Dillon et al 1998; [-] in TA102#Aeschbacher et al 1989; [-] in E. coli WP2 uvrA#JETOC 1997	[-]		[+]	#Mitchell et al 1997							[+] in Tk locus without S9; [I] with S9 after re-evaluation#Seifried et al 2006; [+] in Tk locus without S9#Wangenheim and Bolcsfoldi 1988; [+] in Hprt locus in human skin fibroblasts#Grafstroem et al 1994; [+] in Tk locus mutations in TK6 cells without S9#Budinsky et al 2013; [+] in Hprt locus in human lymphocytes without S9#He and Lambert 1990; [+] in human VH-10 fibroblasts#Lambert et al 1994	[+]							[+] in Tk locus6 cells without S9#Budinsky et al 2013#Moeller et al 2013; [+] in MCL-5 cells without S9#Kayani and Parry 2010; [+] in human lymphocytes#Migliore and Nieri 1991; clastogen response#Migliore et al 1996; [+] in V79 cells#Speit et al 2008; [+] in rat skin fibroblasts#Bird et al 1982	[+]	[+]	#Ishidate et al 1988	[+] in CHL cells (6-18, 24, 48h treatment without S9 and at 6-18h treatment with S9)	[+]				[+] in CHL cells w/out S9#JETOC 2005; [+] in rat fibroblasts without S9#Ishidate et al 1988; [+] in CHO cells, particularly if deficient in homologous recombination repair#Mechilli et al 2008; [+] in human lymphocytes#Lambert and He 1988#Obe et al 1979; [+] in rat skin fibroblasts#Bird et al 1982	[+]		[+]
4	Acetamide	60-35-5	DLFVBJFMPXGRIB-UHFFFAOYSA-N	CC(=O)N	-1.26	[-]				[-]	[-] in TA98, TA100, TA1535, TA1537 w/out S9#Haworth et al 1983	[-]	#[-] in TA97a, TA98, TA100, TA102, TA1535, up to 5000 ug/plate, w/out S9				[-] in TA98, TA100, TA1535, TA1537#Benedict et al 1977; [-] in TA102 and E. coli WP2, without S9; [-] in E. coli polA W3110 vs P3478#Leifer et al 1981 EPA data	[-]																		[+] in SHE cells#Fritzenschaf et al 1993	[+]											[E]	[+]#Chieli et al 1987; [-]#Mirkova 1996; [-]#Morita et al 1997
5	Acetohexamide	968-81-0	VGZSUPCWNCWDAN-UHFFFAOYSA-N	CC(=O)c1ccc(cc1)S(=O)(=O)NC(=O)NC2CCCCC2	2.44	[-]				[-]	[-] in TA97, TA98, TA100, TA1535, TA1537#Haworth et al 1983; [-] in E. coli WP2 w/out rat and mouse S9#Dunkel et al 1985							[-]		[-]			[-]	[U]				[U] in Tk locus#Schisler et al 2018	[I]									[+]	in CHL cells#Ishidate et al 1988		[-]	#up to 3000 or 5000 ug/ml				[E]
6	Acetaminophen	103-90-2	RZVAJINKPMORJF-UHFFFAOYSA-N	CC(=O)Nc1ccc(O)cc1	0.46	[-]				[-]	[-] in TA98, TA100, TA1535, TA1537, w/out S9#Haworth et al 1983; [-] in E. coli#IARC vol 50 1990						[-]#CPDB;#King et al 1979;#Dybing et al 1984;#Oldham et al 1986;#Haworth et al 1983;#Wirth et al 1980; [-] including TA102#Bartsch et al 1980	[-]		[-]	[-] in Hprt locus in V79 cells#IARC vol 50 1990; #Sawada et al 1985							[+] in Tk locus in L5178Y cells #Clements 1992	[+]	[+]	[+]in CHL cells#Matsushima et al 1999						[+]	[+]	#Ishidate et al 1988						[+] at high concs in multiple papers#Bergman et al 1996	[+]
7	Acetonitrile (Ethyl nitrile)	75-05-8	WEVYAHXRMPXWCK-UHFFFAOYSA-N	CC#N	-0.34	TC [-]	[-] in TA98, TA100#Wu et al 2009			[-]	in TA97, TA98, TA100, TA1535, TA1537#Mortelmans et al 1986	[-]	[-] in TA98, TA100, TA1535, TA1537, TA1538 and E. coli WP2 uvr A, WP2 uvrA/pKM101, up to 5000 ug/plate, w/out S9#Benfenati DB				[-] in TA98, TA100, TA1535, TA1537#Florin et al 1980; [-] in TA98, TA100#Schlegelmilch et al 1988	[-]		[-]	#Mitchell et al 1997; #Rudd et al 1983		[-] in Hprt locus up to 30 mg/ml; [-] in Tk locus up to 24 ul/ml (limit concentration, not toxic)						[-]									[E]	#Galloway et al 1987		weak [+]					weak [+]		[+] male; [-] female
8	Acetic acid	64-19-7	QTBSBXVTEAMEQO-UHFFFAOYSA-N	CC(=O)O	-0.17	[-]	#Lambert et al 2005					[-]	[-] in TA92, TA94, TA98, TA100, TA1535, TA1537#Ishidate et al 1984; [-] in TA97, TA98, TA100, TA1535#Zeiger et al 1992	[-]	[-] in TA98, TA100, TA1535, TA1537, TA1538 and E. coli WP2 and WP2 uvrA-, up to 1000ug/ml, w/out S9; plus several other Ames tests#EFSA DAR, 2008			[-]							[+] in Tk locus in conditions of weak acidity (pH 6.0-6.8) with S9#Cifone et al 1987				[+]														[-] in CHO-K1 but positive at toxic conditions#Morita et al 1990; [-] in CHL without S9#Sofuni 1999	[+] cytogenetic test in CHL cells 2 studies; [-] 1 study#EFSA DAR 2008;#EFSA Journal 10 2012c		[-]
9	Acetoxime	127-06-0	PXAJQJMDEXJWFB-UHFFFAOYSA-N	CC(=NO)C	0.12	[-]				[-]	[-] in TA97, TA100, TA1535, w/out S9	[-]	[-] in TA98, TA100, TA2637 and E. coli WP2 uvrA/pKM101, at up to 100 µmoles/ plate or a toxic level, by the preincubation assay (37°C, 20 min), w/out S9					[-]							[-]	[-] in Tk locus L5178Y cells, w/out S9, study dossier			[-]
10	Acrylamide	79-06-1	HRPVXLWXLXDGHG-UHFFFAOYSA-N	NC(=O)C=C	-0.67	[E]	#Zeiger 1997			[-]	[-] in TA97, TA98, TA100, TA1535, w/out S9; [-] in TA98, TA100, TA01535, TA1537, w/out S9#Zeiger et al 1987	[-]	[-] in TA98, TA100, TA1535, TA1537, TA102, w/out S9#Benfenati DB				[-]#Hashimoto and Tanii 1985;#Knaap et al 1988;#Jung et al 1992; [-] including TA102#Mueller et al 1993	[-]		[+]	#Mitchell et al 1997		[+]					[+] in Tk locus without S9 at concs >10 mM#Moore et al 1987; [+] in Hprt locus only at high concs and toxicity#Knaap et al 1988; [+] in Tk locus only at > 10 mM#Mei et al 2008; [-] in Hprt locus up to 10 mM without S9#Baum et al 2005; weak [+] in Tk locus in TK6 cells at >10 mM#Koyama et al 2006	[+]							[-] in human lymphocytes with S9#Baum et al 2005; [+] in HepG2 cells at < 2 mM#Jiang et al 2007;#Zhang et al 2008; weak [+] in Tk locus6 cells at >10 mM#Koyama et al 2006	[+]	[+]	#at >10nM	[+] in CHL cells [6-18, 24, 0h or 48-0h treatment without S9 and at 6-18h tretament with S9]	[+]	#[+] only above 10 mM			[+] only above 10 mM#Moore et al 1987; [+] at 2 mM in V79 cells#Tsuda et al 1993; [+]#Martins et al 2007; [+]#Oliveira et al 2009; [+] at lower concs in CHL cells#JETOC 2008	[+]		[+]
11	Aldicarb	116-06-3	QGLZXHRNAYXIBU-WEVVVXLNSA-N	CNC(=O)O\N=C\C(C)(C)SC	1.13	[-]				[-]	[-] in TA97, TA98, TA100, TA1535, TA1537#Zeiger et al 1988;#Dunkel et al 1985						[-] in TA97, TA98, TA100, TA1535, TA1537, E.coli WP2 uvrA #ECVAM Review 2016	[-]		[+]			[+] at high conc only	[U]				[-] in Hprt locus#Wang et al 1998	[I]							weak [+] in CHO cells < 2-fold, but top conc 32 ug/ml not toxic, only treated without S9#Wei et al 1997	weak [+]	[-]			[-]	#up to 5000 ug/ml			weak [+] in human lymphocytes with S9, but no cytotox measure#Gonzalez Cid and Matos 1987	[E]
12	Aldrin	309-00-2	QBYJBZPUGVGKQQ-SJJAEHHWSA-N	ClC1=C(Cl)[C@@]2(Cl)[C@H]3[C@H]4C[C@H](C=C4)[C@H]3[C@]1(Cl)C2(Cl)Cl	6.5	[-]								[-]	#EFSA Journal 285 2005		[-] in TA98, TA100, TA1535, TA1537#Moriya et al 1983; #De Flora et al 1989; [-] in E. coli WP2 Try- (auxotrophic which can reverse to prototrop. By true reverse or induction ochre mut UAA#Ashwood-Smith et al 1972; [-] in E.coli#Fahrig 1974; [-] in E. coli WP2, WP2(HCR)#Shirasu 1975;#ATSDR 2002b	[-]										[+] in V79 cells without S9#Ahmed et al 1977	[+]									[+]	#Ishidate et al 1988						[+] in human lung cells#Majumdar et al 1976; [+] SCE in CHO cells with dieldrin#Galloway et al 1987	[+]		[-]	#Rani et al 1980
13	Allura Red AC (Food Red 40)	25956-17-6	CEZCCHQBSQPRMU-LLIZZRELSA-L	[Na+].[Na+].COc1cc(c(C)cc1N=Nc2c(O)ccc3cc(ccc23)S(=O)(=O)[O-])S(=O)(=O)[O-]	-0.55					[-]	[-] in TA97, TA98, TA100, TA1535						[-] in TA98, TA100, TA1537, TA1538, weak [+] in TA1535#Brown et al 1978;#Muzzall and Cook 1979;#Chung et al 1981;#Prival et al 1988; [-] in TA97, TA102#Fujita et al 1992; [-] in E. coli#Haveland-Smith and Combes 1980; [-]#Zeiger and Margolin 2000; [+] in TA102, after reduction by faecal bacteria due to oxygen radicals#Sweeney et al 1994	[-]
14	Alosteron	122852-42-0	JSWZEAMFRNKZNL-UHFFFAOYSA-N	Cc1[nH]cnc1CN2CCc3c(C2=O)c4ccccc4n3C	2.323												[-] in TA98, TA100, TA1535, TA1537#Brambilla and Martelli 2009; [-] in E. coli#BfArM Doc	[-]										[-] in Tk locus#Brambilla and Martelli 2009; [-] up to 500 µg/ml#BfArM Doc	[-]																[-]#Brambilla and Martelli 2009; [-] human lymphocytes up to 1000 µg/ml#Bafrm Doc	[-]
15	11-aminoundecanoic acid	2432-99-7	GUOSQNAUYHMCRU-UHFFFAOYSA-N	NCCCCCCCCCCC(=O)O	-0.16	[-]				[-]	[-] in TA98, TA100, TA1535, TA1537 up to 10000 ug/plate, w/out S9#Mortelmans et al 1986	[-]	[-] in TA98, TA100, TA1535, TA1537, TA1538 and E. coli WP2 uvrA, w/out#Benfenati DB				[-] in TA98, TA100, TA1535, TA1537, TA1538 and E. coli WP2 uvrA, up to 5000ug/plate, w/out S9#OECD SIDS 2002	[-]		[+]			[+]	[U]					[I]									[-]			[-]	#in CHO cells up to 1000 ug/ml, w/out S9				[-]		[-]	#Shelby and Witt 1995
16	Amitrole (3-amino-1,2,4-triazole)	61-82-5	MPSUGQWRVNRJEE-UHFFFAOYSA-N	Nn1ccnn1	-0.86	[-]				[-]	in TA97, TA98, TA100, TA1535, TA1537			[-]	[-] in TA98, TA100, TA1535, TA1537 and E.coli WP2, w/out S9 (Wallner Study)#EC DRAR 2013; #EFSA Jounal 12 2014a		[-] in E. coli#Moriya et al 1983	[-]		[-]	#Mitchell et al 1997			[U]					[I]									[-]			[-]			[-] in human lymphocytes #EC DRAR 2013		[-]		[-]	#Carver et al 1985
17	Ampicillin trihydrate	7177-48-2	RXDALBZNGVATNY-UHFFFAOYSA-N	O.O.O.CC1(C)SC2C(NC(=O)C(N)c3ccccc3)C(=O)N2C1C(=O)O	1.45	[-]	#Zeiger 1997										[-] in TA102#Kirkland et al 2016	[-]		[-]	up to 2000ug/ml#Mitchell et al 1997		[-]	[U]					[I]									[-]			[-]	#up to 1.5 mg/ml			[-] up to 10 mg/ml#Stemp et al 1989; [+] at conc higher than plasma conc#Jaju et al 1984	[-]
18	Anilazine	101-05-3	IMHBYKMAHXWHRP-UHFFFAOYSA-N	Clc1ccccc1Nc2nc(Cl)nc(Cl)n2	3.88	[-]				[-]	in TA97, TA98, TA100, TA1535, TA1537						[-] in TA97, TA98, TA100, TA1535, TA1537, E. coli WP2#ECVAM Review 2016; [-] in E. coli WP2uvrA#Dunkel et al 1985; [-] in TA strains and E. coli, no details#Moriya et al 1983	[-]		[+]			[+]	[+]				[-] in Hprt locus in CHO cells up to 50% toxicity without S9, >90% toxicity with S9#Oshiro et al 1991; [+] in Tk locus in TK6 cells#Caspary et al 1988	[+]							[+]in CHO cells, 3x without S9, 5x with S9 #Oshiro et al 1991	[+]	[-]			[-] overall	#weak [+] at toxic conc with S9 in 1/2 experiments			NTP result concluded [+] by #Shelby and Stasiewicz 1984	[-]
19	Aniline/Aniline hydrochloride	142-04-1/62-53-3	PAYRUJLWNCNPSJ-UHFFFAOYSA-N / MMCPOSDMTGQNKG-UHFFFAOYSA-N	Nc1ccccc1 / Cl.Nc1ccccc1		[-]				[-]							[-]#Bohmard and Herbold 2006	[-]					[+]					[+] in Tk locus, free base#McGregor et al 1981; [-] in Hprt locus in V79 cells, without S9, free base#Fassina et al 1990; [+] false, free base#Bohmard and Herbold 2006; [+] in Tk studies; [-/+] in Hprt studies, free base#MAK Value Doc 2010b; controvresial findings#EU RAR 2004	[+]							[-] in CHO cells without S9#Fritzenschaf et al 1993#EU RAR 2004; [-] in CHL/IU without S9 but [+] with S9#Matsushima et al 1999;#MAK Value Doc 2010b	[+]	[+]	free base#Ishidate et al 1983		[+]	weak [+] in CHO cells and [+] SCE, free base#Galloway et al 1987			[-] in CHL cells without S9#Ishidate et al 1983; #Ishidate and Odashima 1977; [-] in CHO cells without S9#Abe and Sasaki et al 1977; [+] in CHO cells without S9, free base#Chung et al 1995; [+] free base#Chung et al 1996	[+]		[+]
20	o-Anthranilic acid	118-92-3	RWZYAGGXGHYGMB-UHFFFAOYSA-N	Nc1ccccc1C(=O)O	1.21	[-]				[-]	[-]#Zeiger 1997; [-] in TA102#Gadupudi and Chung 2011							[-]		[+]	#Mitchell et al 1997		[+]	[U]				[-] in Hprt locus#Oshiro et al 1991	[I]	[+] above 4000 ug/ml	Oshiro et al 1991					[-] in both p53 competent human and deficient hamster cells#Fowler et al 2012a	[-]	[+] at >10 mM			[+]					[-]
21	Apicidin	183506-66-3	XWKJTSOFFKCRMH-YVHAWAGASA-N	CC[C@H](C)[C@@H]1NC(=O)[C@@H](NC(=O)[C@H](CCCCCC(=O)CC)NC(=O)[C@H]2CCCCN2C1=O)c3cn(OC)c4ccccc34	4.038	[-]	#Yoo and Lee 2005										[-] in TA98, TA100, TA102, TA100, TA1535, TA1537#ECVAM Review 2016	[-]																				[+]	#Yoo and Lee 2005						[+] CCRIS; [+] in CHO cells w/out S9#Yoo and Lee 2005	[+]		[+]	#Yoo and Lee 2005
22	Aroclor 1254	11097-69-1		Clc1ccc(cc1Cl)c2ccc(Cl)c(Cl)c2Cl	6.5	[-]				[-]	in TA97, TA98, TA100, TA1535, TA1537						[-] in TA97, TA98, TA100, TA1535, TA1537, E. coli WP2#ECVAM Review 2016; [-] in standard strains and E. coli#Dunkel et al 1984	[-]																							[-] in CHO cells, up to 50 ug/ml, w/out S9				[+] in human lymphocytes at 48 hrs exposure#Sargent et al 1989	[E]
23	Aspirin, phenacetin, and caffeine	8003-03-0	PITMOJXAHYPVLG-UHFFFAOYSA-N	CCOc1ccc(NC(=O)C)cc1.CN2C(=O)N(C)c3ncn(C)c3C2=O.CC(=O)Oc4ccccc4C(=O)O	4.588	[-]											[-] in TA1535, TA1537, TA98, TA100 and E. coli WP2#ECVAM Review 2016; [-] in TA98, TA100, TA1535, TA1537, TA1538 and E. coli WP2uvrA#Dunkel et al 1985	[-]												[-]						[-] in NRK-49F cells up to 2.8 mM, non-toxic, without S9#Dunn et al 1987	[-]
24	Atrazine	1912-24-9	MXWJVTOOROXGIU-UHFFFAOYSA-N	CCNc1nc(Cl)nc(NC(C)C)n1	2.61	[-]	#Bartsch et al 1980			[-]	in TA97, TA98, TA100, TA1535, TA1537	[-]	[-] in TA97, TA98, TA100, TA1535, TA1537			[-] in TA97, TA98, TA100, TA1535, TA1537, TA102, w/out S9	[-] in TA97, TA98, TA100, TA102, TA1535, TA1537#Mersch-Sundermann et al 1988; [-] in TA97, TA98, TA100, TA102, TA1535, TA1537#Ruiz and Marzin 1997	[-]										[-] in human lymphocytes#Surralles et al 1995a; [-] up to solubilty limit#Ribas et al 1998; [+] in CHO cells with S9#Roustan et al 2014	[E]									[+]	in human lymphocytes at moderate toxicity#Lioi et al 1998						[-] in human lymphocytes up to solubilty limit#Ribas et al 1998; [-] in human lymphocytes up to solubilty limit#Kligerman et al 2000a; weak [+] at low concs#Meisner et al 1992; weak [+] in CHO cells#Rayburn et al 2001	[E]
25	Benzaldehyde	100-52-7	HUMNYLRZRPPJDN-UHFFFAOYSA-N	O=Cc1ccccc1	1.48	[-]	#Zeiger 1997	[-]	[-] in TA98, TA100, TA1535, TA1537 and E. coli WP2 uvrA/pKM101, up to 5 mg/plate, w/out S9	[-]	in TA98, TA100, TA102, TA104, TA1535, TA1537						[-] in standard strains in several publications; [-] in TA97, TA102#Fujita et al 1992; [-] in TA102, TA104#Dillon et al 1998; [-] in E. coli#JETOC 2000	[-]		[+]			[+]	[U]	[-]	[-] in Tk locus in L5178Y cells w/out S9, study dossier			[I]					[-] MN in human PBL, w/out S9			[-]	[+]	#Ishidate et al 1988	[+] in CHL cells [6-18, 24-0 or 48-0h treatment without S9 and at 6-18h tretament with S9]	[-] up to 500 ug/ml without S9, 1600 ug/ml with S9		[+] in CH B241 cells with S9		[+] in CHL cells without S9#Kasamaki et al 1982; [-] with S9#JETOC 2005; [-] with S9#Sofuni et al 1985	[+]
26	Benzene	71-43-2	UHOVQNZJYSORNB-UHFFFAOYSA-N	c1ccccc1	2.13	[-]	#Zeiger 1997			[-]		[-]	[-] in TA97, TA98, TA100, TA1535, w/out S9; some [+] in TA1535 with S9 but not dose dependent			[-] in standard strains and TA102, w/out S9	[-]#Baker and Bonin 1985;#Rexroat and Probst 1985;#Zeiger and Haworth 1985;#Brams et al 1987;#Jung et al 1992;#Mueller et al 1993; [-] with 2E1 inducers including TA102#Burke et al 1994; [+] in TA1535 using dessicator#Glatt et al 1989	[-]		[+]	#Mitchell et al 1997		[-]	[U]				[+] in Tk locus locus#Oberly et al 1985; [+]#Styles et al 1985; Probable [+]#Sofuni et al 1996; [E]#Oglesby et al 1989; [-]#Amacher and Turner 1985; [-] in Hprt locus#Kuroda et al 1985; [-] in Hprt locus#Fox and Delow 1985; [-] in Hprt locus#Zdzienicka and Simmons 1985; [-] in Hprt locus#Oberly et al 1990; [+] in Hprt locus#Tsutsui et al 1997	[E]	[+]	#Matsushima et al 1999					[+]#Piesova and Sivikova 2003; [+]#Crofton-Sleigh et al 1993; [+]#Jiang et al 2014; [-]#Von der Hude et al 2000	[+]	[+]	#Ishidate et al 1988		[-]	[-] CA and [+] SCE#Gulati et al 1989			[+]#Sivikova et al 2005; [-] for structural and [+] for numerical#Tsutsui et al 1997	[+]
27	Benzoate sodium	532-32-1	WXMKPNITSTVMEF-UHFFFAOYSA-M	[Na+].[O-]C(=O)c1ccccc1	-2.27	[-]										[-] in standard strains and TA102, w/out S9	[-] in TA92, TA94, TA98, TA100, TA1535 and TA1537, up to 3.0 mg/plate, at the max dose#SCCNFP/0532/01; [-] in E. coli#Ishidate et al 1984; [-] in TA 98, TA 100, TA 1535, TA 1537, TA 1538 and E. coli WP2#Prival et al 1991;#CICAD 26 WHO 2000; [-]#OECD SIDS 2001b	[-]																		[+] in Human lymphocytes#Zengin et al 2011	[+]	[+]	#Ishidate et al 1988						[+] in CHL max eff dose 2mg/ml (138.8x10^-4 M)#Ishidate and Odashima 1977; [-] in HPLT cells, 2-20-200 mg/kg#Zengin et al 2011; [+] Bibra working group 1989	[+]
28	Benzoic acid	65-85-0	WPYMKLBDIGXBTP-UHFFFAOYSA-N	OC(=O)c1ccccc1	1.87					[-]	in TA97, TA98, TA100, TA1535, TA1537						[-] in TA97, TA98, TA100, TA1535, TA1537, TA102#ECVAM Review 2016; [-] in TA97a, TA102#Fujita and Sasaki 1986	[-]																[-] in L5178Y cells w/out S9 up to 1000 ug/ml (toxic)			[-]								[E] 24 hr or 48 hr continuos treatment without S9 mix up to 1.5 mg/mL (12 mM)#Sofuni 1998; [-] in human lymphocytes without S9#Zhurkov et al 1975	[I]
29	Benzoin	119-53-9	ISAOCJYIOMOJEB-UHFFFAOYSA-N	OC(C(=O)c1ccccc1)c2ccccc2	1.84	[-]				[-]	[-]#Zeiger and Haworth 1985; [-]#Mortelmans et al 1986						[-] in TA102#Mueller et al 1993; [+] in E. coli#Rexroat et al 1995	[-]		[-]			[+]	[U]				[E] in Hprt locus#Flowers and Li 1988; #Stankowski et al 1988; [-] in AS52/Xprt locus#Oberly et al 1993; [+] in Hprt locus#Lee and Webber 1985; #Kuroda et al 1985	[E]							[-]#Fritzenschaf et al 1993	[-]	[+]			[-]/[E]	[-] CA in CHO cells; [E] SCE in CHO cells#Gulati et al 1989			[+] in only 1 study in CHL cells, but [-] in other studies and cell types at higher concs#Ishidate et al 1988	[-]
30	Benzyl alcohol	100-51-6	WVDDGKGOMKODPV-UHFFFAOYSA-N	OCc1ccccc1	1.1	[-c]				[-]	#Mortelmans et al 1986						[-] in TA102#Fujita et al 1992;[-] #Fall at al 2007	[-]		[E]			weak [+] at high conc [30-40 mM]	[U]					[I]							[-] in both p53 competent human and deficient hamster cells#Fowler et al 2012a	[-]	[+] at >10 mM			weak [+] only at high conc [30-40 mM]					[-]
31	n-Butyl chloride	109-69-3	VFWCMGCRMGJXDK-UHFFFAOYSA-N	CCCCCl	2.64	[-]		[-]	[-] in 4 TA strains and E. coli WP2 uvrA, w/out S9	[-]	[-]#Zeiger et al 1987; #Zeiger 1990	[-]	[-] in TA98, TA100, TA1535, TA1537 and E. coli WP2 uvr A, w/out S9#Benfenati DB				[-] in E. coli#OECD SIDS 1997	[-]		[-]				[U]				[-] for 6/7 MLA trials#Mitchell et al 1997	[I]							[-] for 24 hrs without S9#Sobol et al 2007	[I]	[-]		[-] in CHL cells at 6-18, 24-0 or 48-0h treatment without S9 and at 6-18h treatment with S9	[-]				[-] up to 5mg/ml#Anderson et al 1990	[-]
32	tert-Butyl alcohol	75-65-0	DKGAVHZHDRPRBM-UHFFFAOYSA-N	CC(C)(C)O	0.35	[-]				[-]	[-]#Zeiger et al 1987						[-] in TA102#McGregor et al 2005	[-]		[-]			[-]	[U]					[I]									[-]			[-]					[-]		[-]
33	Butylated hydroxyanisole	25013-16-5		COc1ccc(O)c(c1)C(C)(C)C	3.5	[-]	#Zeiger et al 1992			[-]	in TA97, TA98, TA100, TA1537, TA104#Zeiger et al 1992						[-] in TA97, TA98, TA100, TA102, TA104, w/out S9#Hageman et al 1988; [-] in TA102, TA2638 and E. coli WP2, with S9 only#ECVAM Review 2016; #Watanabe et al 1998	[-]							[-] in Hprt locus in CHO cells w/out S9 up to 2.5 mM which was toxic			[-] in Hprt locus in V79 cells w/out activation by rat or hamster hepatocytes#Rogers et al 1985; [-] in Hprt locus in adult rat liver cells#Williams et al 1990	[-]	[+] in CHL cells with S9	#Matsushima et al 1999						[+]	[+] in CHL cells only with S9	#Matsuoka et al 1990						[+] in CHO cells only with S9, due to reactive oxygen#Phillips et al 1989; [-] in Don and CHL cells tested without S9#Ishidate et al 1988; [-]#Williams et al 1999	[+]
34	Butylated hydroxytoluene	128-37-0	NLZUEZXRPGMBCV-UHFFFAOYSA-N	Cc1cc(c(O)c(c1)C(C)(C)C)C(C)(C)C	5.1	[-]				[-]	in TA98, TA100, TA1535, TA1537#Mortelmans et al 1986						[-] in TA97, TA98, TA100, TA102, TA104, w/out S9#Hageman et al 1988; [-] in TA102, TA2638 and E. coli WP2, with S9 only#Watanabe et al 1998; [-] in TA97, TA98, TA100, w/out S9#Brams et al 1987; [-] in TA98, TA100, w/out S9#Yoshida et al 1990;#Yamaguchi et al 1991;#ECVAM Review 2016	[-]		[+]			[+]	[+]	[-]	[-] in Hgprt locus in ARL rat cells, w/out S9#William et al 1990; [-] in DT (diphtheria toxin) locus in EUE cells, w/out S9#Ferreri et al 1986; [-] in Tk locus, w/out S9#Kim et al 2007 reported but not found		[+] in Hprt locus in V79 cells#Paschin and Bahitova 1984	[+]									[-]			[-]	#[-] in CHO cells without S9 and at 1.6 ug/ml with S9, weak increases at 5 and 16 ug/ml with S9, but [-] call overall			[-] in CHO, CHL and V79 cells, but [+] in WI-38 cells#Bomhard et al 1992; [+] in CHO cells#Williams et al 1999; [-] in Don and CHL cells when tested without S9#Ishidate et al 1988; [+] in CHO cells#Grillo and Dulout 1997; [+] structural and numerical CA in CHO cells without S9 but no cytotox data and no dose response#Patterson et al 1987	[E]		[-]	[-] in mouse bone marrow#Bomhard et al 1992
35	gamma-Butyrolactone	96-48-0	YEJRWHAVMIAJKC-UHFFFAOYSA-N	O=C1CCCO1	-0.64	[-]	#Zeiger 1997			[-]	in TA98, TA100, TA1535, TA1537	[-]	[-] in TA98, TA100, TA102, TA104, TA1535, TA1537, E. Coli WP2uvrA, and WP2uvrA\pKM101, up to 5000 ug/plate, w/out S9, no data on neg or pos controls#Benfenati DB				[-] in TA102#Aeschbacher et al 1989; [-] in TA104 and E. coli#JETOC 2000; [-] in Mutascreen test#Falck et al 1985	[-]																							clear [+] with S9					[+]
36	Caffeine	58-08-2	RYYVLZVUVIJVGH-UHFFFAOYSA-N	CN1C(=O)N(C)c2ncn(C)c2C1=O	-0.07	[-]				[-]	in TA98, TA100, TA1535, TA1537#Mortelmans et al 1986	[-]	[-] in TA98, TA100, TA1535, TA1537 and E. coli WP2 uvrA, w/out S9#Benfenati DB				[-] in E. coli#Dunkel et al 1985; [-] in E. coli#Prival et al 1991	[-]		TC	[I]#Mitchell et al 1997							[-] in Tk locus up to toxic concs but only tested without S9#Amacher et al 1980; [+]#Clive et al 1990; [+]#Ogawa et al 2009	[+]	[+]						[+]#Wakata and Sasaki 1987;#Dunn et al 1987;#Ogawa et al 2009	[+]	[+]							[-] up to 100 ug/ml#Aeschbacher et al 1985; [+] in various cell types from 80-2000 ug/ml#Ishidate et al 1988; [+]#Wakata and Sasaki 1987	[+]		[E]
37	Calcium 3-hydroxy-4-[(4-methyl-2-sulphonatophenyl)azol]-2-napthoate	5281-04-9	VPWFPZBFBFHIIL-LLIZZRELSA-L	[Na+].[Na+].Cc1ccc(N=Nc2c(O)c(cc3ccccc23)C(=O)[O-])c(c1)S(=O)(=O)[O-]				[-]	[-] in 4 TA strains and E. coli WP2 uvrA, up to 5 mg/plate, w/out S9			[-]	[-] in TA98, TA100, TA1535, TA1537 and E. coli, up to 5000 ug/plate (hamster S9 also used with TA98, TA100)					[-]							[-] in Hprt locus in V79 cells up to 1000 ug/ml (ppt)				[-]											[-] in CHL cells at 6-18, 24-0 or 48-0h treatment without S9 and at 6-18h tretament with S9			[-] in V79 cells up to 250 ug/ml (ppt); [-] in CHL cells up to 5000 ug/ml			[-]
38	Caprolactam	105-60-2	JBKVHLHDHHXQEQ-UHFFFAOYSA-N	O=C1CCCCCN1	0.66	[-]				[-]		[-]	[-] unamed study report 1979; [-] in TA98, TA100, TA1535, TA1537, TA1538#Greene et al 1979; [-] in TA102, up to 5000 ug/mL, with S9#Mueller et al 1993;#Jung et al 1992			[-] in TA98, TA100, TA102, TA1535, TA1537, w/out S9		[-]		[-]			[-]	[U]	[-]	[I] in Hprt locus in CHO k1-BH4 cells w/out S9 but cytotoxic from 7500 ug/mL#Greene et al 1979; [I] in Hprt locus in V79 cells w/out S9 at 300 to 4000 ug/mL but short treat#Fox and Delow 1985; [-] in Tk locus in TK6, AHH-1, and V79 cells from 1000 to 5000 ug/mL#Crespi et al 1985; [I] in Tk locus in LY5178Y cells, 500 to 5000 ug/mL w/out#Myhr et al 1985			[-]					[-] in SHE#Fritzenschaf et al 1993; [-] in CHL cells#Li et al 1993			[-]	[E]	#Ishidate et al 1988		[-]		[+] but tested at 6 to 12 mg/mL#Ishidate et al 1985; [-] in CHO and rat liver RL4 cells at 200 to 2000 ug/mL#Dandord et al 1985; [-]#Priston and Dean 1985; [-]#Natarajan et al 1985; several [+] results in human lymphocytes but very high dosage with sign of toxicity#Howard et al 1985;#Sheldon 1989a;#Kristiansen and Scott 1989;#Norppa and Jaerventaus 1989			[-]
39	Chlordane, analytical grade	57-74-9	BIWJNBZANLAXMG-YQELWRJZSA-N	ClC1CC2C(C1Cl)[C@]3(Cl)C(=C(Cl)[C@@]2(Cl)C3(Cl)Cl)Cl	6.16	[-]	#Zeiger 1997			[-]	in TA98, TA100, TA1535, TA1537#Mortelmans et al 1986						[-] in TA98, TA100, TA1535, TA1537 and E. coli WP2#ECVAM Review 2016; [-] in E. coli#Probst et al 1981	[-]										[+] in Tk locus without S9, 2 experiments#McGregor et al 1988b; [+] ouabain mutations in V79 cells#Ahmed et al 1977; [-] in Hprt locus in V79 cells but not clear if done w/out S9#Tsushimoto et al 1983	[+]	[+]						[+] in beluga whale skin fibroblast without S9 but; weak [+] or [-] with S9#Gauthier et al 1999	[+]	[-]			[-] in CHO cells up to 20 ug/ml without S9 (not toxic); or up to 33.2 ug/ml with S9 (toxic)					[-]
40	Chlorobenzilate	510-15-6	RAPBNVDSDCTNRC-UHFFFAOYSA-N	CCOC(=O)C(O)(c1ccc(Cl)cc1)c2ccc(Cl)cc2	4.74	[-]				[-]	in TA97, TA98, TA100, TA1535, TA1537						[-] in TA97, TA1535, TA1537 (only with S9), TA98, TA100 and E. coli WP2 w/out#ECVAM Review 2016; [-] in E. coli#Moriya et al 1983	[-]		[+]			[+] and [-], 2 studies	[E]				[-] in Tk locus, Hprt and ouabain loci in L5178Y cells, but only without S9#Back et al 1987; weak [+] without S9, [+] in 2-4 trials with S9#McGregor et al 1988b	[E]									[-]			[-] in CHO cells w/out S9 up to toxic concs					[-]
41	(2-Chloroethyl)trimethylammonium chloride	999-81-5	UHZZMRAGKVHANO-UHFFFAOYSA-M	[Cl-].C[N+](C)(C)CCCl	-3.8	[-]				[-]	[-] in TA98, TA100, TA1535, TA1537#Mortelmans et al 1986						[-] in E. coli#California EPA 2002	[-]		[-]			[-]	[U]					[I]									[-]			[-] up to 5 mg/ml					[-]
42	Chlorpheniramine maleate [AKA pyridine,2-p-chloro-alpha-(2- (dimethylamino)ethyl)benzyl)-, maleate (1:1),]	113-92-8	DBAKFASWICGISY-BTJKTKAUSA-N	CN(C)CCC(c1ccc(Cl)cc1)c2ccccn2.OC(=O)\C=C/C(=O)O	2.822	[-]				[-]	[-] in TA98, TA100, TA1535, TA1537						[-] in TA102#Kirkland et al 2016	[-]		[-]	[-]#Myhr et al 1990; [-]#McGregor et al 1991		[-]	[+]					[+]									[+]			[+] at cytotoxic conc#Anderson et al 1990					[+]
43	C.I. pigment yellow 12 (Diarylanilide yellow)	6358-85-6		CC(=O)C(N=Nc1ccc(cc1Cl)c2ccc(N=NC(C(=O)C)C(=O)Nc3ccccc3)c(Cl)c2)C(=O)Nc4ccccc4	6.8	[-]				[-]	[-] in TA98, TA100, TA1535, TA1537	[-]	[-] in TA98, TA100, TA102, TA1535, TA1537 w/out S9 with Prival modification#Benfenati DB; [-] in TA98, TA100, TA1535, TA1537; [+] in E. coli Prival modification				[-] in TA1538 even with reductive metabolism#Reid et al 1984	[-]		[-]			[-]	[U]	[-] in Tk locus up to 1000 ug/ml (pptn)				[I]									[-]			[-] up to lethal concs					[-]
44	Citrinin	518-75-2	CQIUKKVOEOPUDV-IYSWYEEDSA-N	C[C@@H]1OC=C2C(=C(C(=O)O)C(=O)C(=C2[C@H]1C)C)O	0.45	[-]								[-] in TA98, TA100, TA102, TA1535, TA1537	#EFSA Journal 10 2012b		[-] in TA97, TA98, TA100 , TA102, TA1535, TA1537#ECVAM Review 2016; [-] in TA100#Takahashi et al 1992; [-] in TA102#Wuergler et al 1991; [-] in TA97, TA98, TA1535, TA1537#Sabater-Vilar et al 1999; [-] in TA98, TA100, TA1535, TA1537, TA1538, at up to 400 ug/plate#IARC vol 40 1986	[-]																		[+] in V79 cells, aneuploidogenic, CREST-positive#Pfeiffer et al 1998; [+] in Hplt#EFSA Journal 10 2012b	[+]								[+] in V79 cells at only conc. 5 x10-4 M#IARC vol 40 1986; [-] in CHO-K1 cells#Liu et al 2003; [+] in Hplt numerical aberration and [+] in V79 cells#EFSA Journal 10 2012b; [+] in human peripheral blood mononuclear cells#Chang et al 2011	[+] (numerical)
45	Clofibrate	637-07-0	KNHUKKLJHYUCFP-UHFFFAOYSA-N	CCOC(=O)C(C)(C)Oc1ccc(Cl)cc1	3.62	[-]											[-] in TA97, TA98, TA100, TA1535, TA1537, TA102#Dayan et al 1985;#Ishidate et al 1988; [-] in E. coli#Watanabe et al 1998	[-]										[-]in Hprt locus#Dayan et al 1985	[-]	[-]	[-] in hepatocytes#Mueller et al 1993					[-] in human RKO cells#Salazar et al 2009	[-]	[+]	[+] in CHL cells#Ishidate et al 1988						[-] in SHE cells#Tsutsui et al 1993	[E]
46	Curcumin	458-37-7	VFLDPWHFBUODDF-FCXRPNKRSA-N	COc1cc(\C=C\C(=O)CC(=O)\C=C\c2ccc(O)c(OC)c2)ccc1O	3.29					[-]	[-] in TA98, TA100, TA1535, TA1537						[-] in TA102#Kirkland et al 2016	[-]																		[+] only with apoptosis#Mientieres et al 2003; [+] in both hamster p53 deficient and human p53 competent cells#Fowler et al 2012a	[+]
47	Colchicine	64-86-8	IAKHMKGGTNLKSZ-UHFFFAOYSA-N	COC1=CC=C2C(=CC1=O)C(CCc3cc(OC)c(OC)c(OC)c23)NC(=O)C	1.3	TC [-]											[-] in TA98, TA100, TA1535, TA1537, at 0.10 to 10 mg/plate, w/out rat or hamster liver S9, microsome preincubation, highest ineffective dose 10 mg/plate#Mortelmans et al 1986	[-]		[+] in Tk locus									[+]	[+]	[+] in human lymphocytes#Elhajouji et al 1997; [+]#Clare et al 2006						[+]								[+]#Muehlbauer and Schuler 2005	[+]		[+]	[+] in mouse gut, gavage#Vanhauaert et al 2001
48	Coumaphos	56-72-4	BXNANOICGRISHX-UHFFFAOYSA-N	CCOP(=S)(OCC)Oc1ccc2C(=C(Cl)C(=O)Oc2c1)C	4.13	[-]				[-]	[-] in TA97, TA98, TA100, TA1535, TA1537#Zeiger et al 1992						[-] in TA97, TA98, TA100, TA1535, TA1537 and E. coli WP2#ECVAM Review 2016; #Dunkel et al 1985	[-]		TC			[-]	[U]					[I]									[-]			[-] up to 1000 ug/ml					[-]
49	Cyclohexanone	108-94-1	JHIVVAPYMSGYDF-UHFFFAOYSA-N	O=C1CCCCC1	0.81	[-]				[-]	[-] in TA98, TA100, TA1535, TA1537	[-]	[-] in TA98, TA100, TA1535, TA1537 and E.coli WP2 uvrA, up to 10 mg/plate, w/out S9#Benfenati DB				[-] in TA98, TA100, TA1535, TA1537#Florin et al 1980; [+] particularly in TA98 (abstract only)#Massoud et al 1980	[-]		[-]			[-]	[U]	[-]	[-] in Hprt locus up to 980 ug/ml (10 mM)		Re-evaluated as [+]#Seifried et al 2006	[E]							[-] only tested without S9#Piesova et al 2003	[I]	[-]	TSCATS						[+]#Collin 1971; [+]#Lederer et al 1971; [+]#Dyshlovoi et al 1981	[+]
50	Cypermethrin (Supercypermethrin)	52315-07-8	KAATUXNTWXVJKI-HBFSDRIKSA-N	CC1(C)[C@H](C=C(Cl)Cl)[C@H]1C(=O)O[C@@H](C#N)c2cccc(Oc3ccccc3)c2	6.6	[-]	TC [-]#Garajova and Miadokova 1991;#Miadokova et al 1992;#Miadokova et al 1993;#Pluijmen et al 1984; [-]#Simmon et al 1985										[-] in TA97, TA98, TA100, TA1535 and E. coli WP2 uvrA#ECVAM Review 2016	[-]										[-] in Hprt locust in V79 cells, concentrations relatively non-toxic#Pluijmen et al 1984	[I]	[+]						[+]#Surralles et al 1995b; [+]#Muranli et al 2013; weak [+]#Zeljezic et al 2016; [+] for a formulation#Kocaman and Topaktas 2009	[+]	[+]							[+]#Amer et al 1993; [+]#Suman et al 2006; [+]#Dianovsky and Sivikova 1995; [+] for a formulation#Kocaman and Topaktas 2009; [-]#Puig et al 1989	[+]		[+]
51	Daidzein (4',7-Dihydroxyisoflavone)	486-66-8	ZQSIJRDFPHDXIC-UHFFFAOYSA-N	Oc1ccc(cc1)C2=COc3cc(O)ccc3C2=O	2.55					[-]	in TA97, TA98, TA1535, TA102, TA104						[-]#Bartholomew and Ryan 1980	[-]										[-] in Hprt locus only without S9#Kulling and Metzler 1997; [+] in Hprt locus#Tsutsui et al 2003	[I]							weak [+] only without S9#Kulling and Metzler 1997;#Di Virgilio et al 2004; [-]#Schmitt et al 2003;#Kulling et al 2002	[E]								[-]only without S9#Kulling et al 1999; [-] in SHE cells#Tsutsui et al 2003	[I]
52	Daminozide	1596-84-5	NOQGZXFMHARMLW-UHFFFAOYSA-N	CN(C)NC(=O)CCC(=O)O	-1.5	[-]				[-]	[-] in TA98, TA100, TA1535, TA1537#Zeiger et al 1987;[-] in E. coli in WP2 uvrA#Dunkel et al 1985							[-]		[E]			[E] /questionable	[U]				[-]#Seifried et al 2006	[I]									[-]			[-]				[-] in CHO cells#California EPA 1991;#California EPA 2004	[-]		[E]	NTP
53	Dapsone	80-08-0	MQJKPEGWNLWLTK-UHFFFAOYSA-N	Nc1ccc(cc1)S(=O)(=O)c2ccc(N)cc2	0.97	[-]				[-]	[-] in TA98, TA100, TA1535, TA1537	[-]	[-] in TA98, TA100, TA1535, TA1537 and E.coli WP2 pKM 101, WP2 uvrA pKM 101#Study report 1999; [-] in E. coli WP2 uvrA#Publication 1985; [-] in TA98, TA100#Publication 1985				[-] in TA98, TA100, TA1535, TA1537 and E. coli WP2#ECVAM Review 2016; [-] in TA98, TA100#Tanaka et al 1985; [-] in TA98, TA100#Takashi and Ono 1993; [-] four studies#Brambilla and Martelli 2009	[-]		[-]	NTP		[-]	[U]	[-]	#Study report 2000			[I]									[E]	NTP		weak [+]		[+]#Study report 2012		[+] cytogenetic#Brambilla and Martelli 2009	[+]
54	Decabromodiphenyl oxide	1163-19-5	WHHGLZMJPXIBIX-UHFFFAOYSA-N	Brc1c(Br)c(Br)c(Oc2c(Br)c(Br)c(Br)c(Br)c2Br)c(Br)c1Br	12.11	[-]		[-]	[-] in 4 TA strains and E. coli WP2 uvrA/pKM101, up to 10 mg/plate, w/out S9 (In ISHL DB, the name is decabromodiphenyl ether)	[-]	[-] in TA98, TA100, TA1535, TA1537	[-]	[-] in TA98, 100, 1535, 1537 and E. coli WP2 uvrA, w/out S9#Benfenati DB				[-] in TA98, TA100, TA1535, TA1537 and E. coli#JETOC 2000	[-]		[-]			[-]	[U]					[I]									[-]			[-] up to 500 ug/ml					[-]
55	Decalin	91-17-8	NNBZCPXTIHJBJL-UHFFFAOYSA-N	C1CCC2CCCCC2C1	4.2			[-]	[-] in 4 TA strains and E. coli WP2 uvrA, w/out S9	[-]	in TA97, TA98, TA100, TA1535	[-]	[-] in TA98, TA100, TA1535, TA1537, up to 5000 ug/plate					[-]							[-]	[-] in Tk locus locus up to 450 ug/ml			[-]											[-] in CHL cells at 6-18 or 24-0h treatment without S9 and at 6-18h tretament with S9						[-]
56	p-DDD	72-54-8	AHJKRLASYNVKDZ-UHFFFAOYSA-N	ClC(Cl)C(c1ccc(Cl)cc1)c2ccc(Cl)cc2	6.02	[-]											[-] in TA98, TA100, TA1535, TA1537 and E. coli polA and some other strains old data#McCann et al 1975;#ATSDR 2002a	[-]																							[-]	[-] in CHO cells, w/out S9				[-]
57	Diallyl phthalate	131-17-9	QUDWYFHPNIMBFC-UHFFFAOYSA-N	C=CCOC(=O)c1ccccc1C(=O)OCC=C	3.23	TC [-]	#Zeiger et al 1985; in TA100#Seed 1982	[-]	[-] in 4 TA strains and E. coli WP2 uvrA/pKM101, up to 5 mg/plate, w/out S9	[-]	in TA98, TA100, TA1535, TA1537	[+]/[-]	[+] in TA1535; [-] in TA98, TA100, TA1535, TA1537, up to 10 uL/plate				[-] in TA98, TA100, TA1535, TA1537 and E. coli (probably same data as ISHL)#JETOC 2000	[-]		[+]			[+]	[+]				[+]#Mitchell et al 1997; [+]#Myhr and Caspary 1991	[+]									[+]	NTP		[+]					[+]		[-]	#Shelby and Witt 1995
58	Diazinon	333-41-5	FHIVAFMUCKRCQO-UHFFFAOYSA-N	CCOP(=S)(OCC)Oc1cc(C)nc(n1)C(C)C	3.81	[-]				[-]				[-]	[-] in TA98, TA100, TA1535, TA1537 and E. coli WP2#EFSA DAR 2004a; [-]#EFSA Scientific Report 85 2006			[-]		[+]			[+]	[U]			[-] in Tk locus locus#EFSA DAR 2004a		[E]	[E]	#Bianchi Santamaria et al 1997						[E]	[+]	#Ishidate et al 1988		[-]			[-] in human lymphocytes#EFSA DAR 2004a; [E] to high cytotoxicity#EFSA Scientific Report 85 2006	[-] in HPLT w/out S9#JMPR 2016	[-]
59	1,2-Dichlorobenzene	95-50-1	RFFLAFLAYFXFSW-UHFFFAOYSA-N	Clc1ccccc1Cl	3.43	TC [-]	#Haworth et al 1983;#Shimizu et al 1983;#Connor et al 1985	[-]	[-] in 4 TA strains and E. coli WP2 uvrA, w/out S9	[-]	in TA98, TA100, TA1535, TA1537	[-]	[-] in standard strains and E coli WP2 uvrA, up to toxic concs#Masumori et al 2001;#Azegami 2001					[-]		[+]			[+]	[+]	[-]	[-] in Hprt locus (no details)		[+]#Myhr and Caspary 1991	[+]									[-]	#Loveday et al 1990		[-]		[+] at cytotoxic or ppt conditions#Masumori et al 2001, probably same as CSCL data			[E]		[+]	very weak [+] <2-fold at >50% of LD50#Mohtashamipur et al 1987
60	Dichlorodifluoromethane	75-71-8	PXBRQCKWGAHEHS-UHFFFAOYSA-N	FC(F)(Cl)Cl	2.16	[-]		[-]	[-] in 4 TA strains and E. coli WP2uvrA, up to 45 or 46% Gas exposure, w/out S9			[-]	[-] in TA98, TA100, TA1535, TA1537 and E. coli WP2, w/out S9					[-]																									[-] in Hprt locus in CHO cells, gas-air mixture for 19hr without S9, 5hr with S9			[-]
61	2,4-dichlorophenoxyacetic acid	94-75-7	OVSKIKFHRZPJSS-UHFFFAOYSA-N	OC(=O)COc1ccc(Cl)cc1Cl	2.81	[E]				[-]	in TA98, TA100, TA1535, TA1537					[-] in TA98, TA100, TA102, TA1535, TA1537, with/out S9	weak [+]#Kappas and Markaki 1988; mainly [-] in standard strains#Grover et al 1990;#Charles et al 1999a; [-] in TA102#Mersch-Sundermann et al 1988; [-] in E. coli#Brusick et al 1980;#Probst et al 1981	[-]		[+]								[+] in Hprt locus#Pavlica et al 1991	[+]									[+]			[+] with S9 (>2000 ug/ml) at early sampling but not at later sampling time				[-]#Mustonen et al 1986; [+]#Nair et al 2005; [+]#Korte and Jalal 1982; [+]#Pilinskaya 1974	[E]		[-]
62	Dicyclanil	112636-83-6	PKTIFYGCWCQRSX-UHFFFAOYSA-N	Nc1nc(NC2CC2)nc(N)c1C#N	0.191	[-]	#Lambert et al 2005										[-] in TA98, TA100, TA1535, TA1537 and E. coli#JECFA 45 2000;#Novartis GLP study 1992	[-]										[-] in Hprt locus#JECFA 45 2000	[-]									[-]							[-]#JECFA 45 2000;#Lambert et al 2005	[-]		[-]	#Lambert et al 2005
63	Dieldrin	60-57-1	DFBKLUNHFCTMDC-PICURKEMSA-N	ClC1=C(Cl)[C@@]2(Cl)[C@H]3[C@H]4C[C@H]([C@@H]5O[C@H]45)[C@H]3[C@]1(Cl)C2(Cl)Cl	5.4	[-]				[-]	in TA98, TA100, TA1535, TA1537						[-] in TA98, TA100, TA102, TA1535, 1537#ECVAM Review 2016; [-] in E. coli WP2 uvrA#Dunkel et al 1985; [-] in TA1535, TA1536, TA1537, TA1538, 2 strains of E. coli#NIOSH 1978; [+]/ [-] in Sal and E. coli#ATSDR 2002b	[-]		[+]	#McGregor et al 1991		[+]	[U]					[I]									[+]	#Ishidate et al 1988		[-]				[+] in WI-38 cells without S9#Ishidate et al 1988; [-] in CHO cells w/out S9#Galloway et al 1987; [+] in WI-38 cells without S9#ATSDR 2002b;#Majumdar et al 1976	[E]		[+]
64	Diethanolamine	111-42-2	ZBCBWPMODOFKDW-UHFFFAOYSA-N	OCCNCCO	-1.43	[-]				[-]	in TA98, TA100, TA1535, TA1537						[-] in E. coli#IARC vol 101 2013	[-]		[-]			[-]	[U]					[I]									[-]	#Loveday et al 1989		[-]					[-]
65	Diethylene glycol	111-46-6	MTHSVFCYNBDYFN-UHFFFAOYSA-N	OCCOCCO	-1.47	[-]		[-]	[-] in TA97a, TA98, TA100, TA102#Yoshida et al 1986	[-]	[-] in TA98, TA100, TA1535, TA1537#Zeiger et al 1987	[-]	[ambiguous] in TA98, TA100, TA102, TA104#Krug 1986; [-] in TA98, TA100, TA1535, TA1537 and E. coli WP2 uvrA#Study report 2013; [-] in TA98, TA100, TA1535, TA1537, TA1538#Study report 1984				[-] in TA98, TA100, TA102, TA1535, TA1537#ECVAM Review 2016; [-] in TA98, TA100, TA1535, TA1537#Pfeiffer and Dunkelberg 1980	[-]																									[-] in CHO cells#Study report 1984		[-] in CHO cells#ECB 2000	[-]
66	Di(2-ethylhexyl)phthalate	117-81-7	BJQHLKABXJIVAM-UHFFFAOYSA-N	CCCCC(CC)COC(=O)c1ccccc1C(=O)OCC(CC)CCCC	7.6	[-]				[-]	in TA98, TA100, TA1535, TA1537	[-]	[-] in E. coli#Study report 2003; [-] in TA102, TA2638 and E. coli WP2/pKM101 and WP2 uvrA/pKM101, w/out S9#Watanabe et al 1998; [-] in E. coli Wp2 uvrA and uvrA-#Yoshikawa et al 1983; [-] in TA97, TA98, TA100, TA102#Baker and Bonin 1985	[-]	[-]#ECB RAR	[-] in TA98, TA100, TA102, TA1535, TA1537 w/out S9	[-]#WHO Report 1992; [-] in TA102#Schmezer et al 1988; [-] in TA102#Jung et al 1992; [-] in TA102#Mueller et al 1993; [-] in E. coli#JETOC 1996; [+]#Tomita et al 1982;[-]#Agarwal et al 1985	[-]		[-]			[-]	[U]				[-]#Oberly et al 1985; [-]#Styles et al 1985; [-]in Hprt locus#Phillips et al 1982	[-]	[-]	#Muller-Tegethoff et al 1995					[-]#Von der Hude et al 2000	[-]	[-]	#Ishidate et al 1988		[-]				[-]#Phillips et al 1982; [-]#Tsutsui et al 1993	[-]		[-]	#Morita et al 1997; [-] in peripheral blood and hepatocytes #Douglas et al 1986;
67	Diethylstilbestrol	56-53-1	RGLYKWWBQGJZGM-ISLYRVAYSA-N	CC\C(=C(\CC)/c1ccc(O)cc1)\c2ccc(O)cc2	5.07	[-]				[-]	in TA97, TA98, TA100, TA1535					[-] in TA98, TA100, TA102, TA1535, TA1537, w/out S9	[-] in TA97, TA98, TA100, TA1535#Baker and Bonin 1985; [-]#Rexroat and Probst 1985; [-]#Zeiger and Haworth 1985; [-]#Brams et al 1987; [-] even under different metabolic conditions#Glatt et al 1979; [-] in TA102#Jung et al 1992; [-] in TA102#Mueller et al 1993; [-] in E. coli#Dunkel et al 1984	[-]		[+]			[+]	[U]				[-]#Oberly et al 1985; [+] with S9#Styles et al 1985; [+] with S9#Sofuni et al 1996	[I]	[+]	#Matsushima et al 1999					[+]#Banduhn and Obe 1985; #Fritzenschaf et al 1993; #Von der Hude et al 2000; [+] centromere MN#Farooqi et al 1993; #de Stoppelaar et al 1997; #Quick et al 2008	[+]	[+]	#Ishidate et al 1988		[+] most clearly with S9				[+] in mutiple studies in Chinese hamster cells and human lymphocytes, both w/out S9; [-] studies also reported#Ishidate et al 1988; [+] for numerical#Wheeler et al 1986; [+] for numerical#Tsutsui et al 1997; [+] for numerical#Schuler et al 1998; [-] for structural#Banduhn and Obe 1985	[+] (mainly numerical)
68	N,N-Dicyclohexylthiourea	1212-29-9	KAJICSGLHKRDLN-UHFFFAOYSA-N	S=C(NC1CCCCC1)NC2CCCCC2	3.69	[-]		[-]		[-]	[-] in TA97, TA100, TA1535, TA1537#Zeiger et al 1988						[-] in TA97, TA98, TA100, TA1535, TA1537 and E.coli WP2#ECVAM Review 2016; [-] in E. coli WP2 uvrA#Dunkel et al 1985	[-]		[-]			[+] 1 study; [-] 2 studies	[U]				[+]#McGregor et al 1987; [-]#Mitchell et al 1988; [-]#Myhr et al 1988	[I]									[-] to 1600 ug/ml			[-]					[-]
69	Diisopropylcarbodiimide	693-13-0	BDNKZNFMNDZQMI-UHFFFAOYSA-N	CC(C)N=C=NC(C)C	4.11					[-]; [Eq]								[-]
70	N,N-dimethylaniline	121-69-7	JLTDJTHDQAWBAV-UHFFFAOYSA-N	CN(C)c1ccccc1	2.31	[-]		[-]	[-] in TA98, TA100, TA102, TA104, TA1535, TA1537 and in E. coli strains WP2uvrA and WP2 uvrA/pKM101, w/out hamster S9	[+]								[-]		[+]			[+]	[+]				[+] w/out S9, RTG without reduced to <10%#NTP 1989	[+]	[+]	#Taningher et al 1993					[+] in Chinese hamster V79 cells, 48 hour treatment , CREST indicates numerical alterations#Taningher et al 1993	[+]	[+]	#Loveday et al 1989	[+] in CHL cells, 6-18 w/out S9, 24-0 or 48-0h treatment without S9	[+]				[+] in CHO cell w/out S9, one trial marginally significant#NTP 1989; [+] w/out S9, weak pos with S9#Loveday et al 1989	[+]
71	Dimethylformamide	68-12-2	ZMXDDKWLCZADIW-UHFFFAOYSA-N	CN(C)C=O	-1.01	[-]		[-]	[-] in 4 TA strains and E. coli WP2uvrA/pKM101, up to 5% Gas exposure, w/out S9.	[-]								[-]		[-]			[+]	[U]				[-] in Tk locus w/out S9#Myhr and Caspary 1988; #NTP 1992a; [-] in Tk locus w/out S9#Jotz and Mitchell 1981; [-] in Tk locus with S9, weak [+] without S9#McGregor et al 1988a; #NTP 1992a; [-] in Tk locus w/out S9#Mitchell et al 1988; [+] in Tk locus at dose eliciting Reduced Relative Growth#NTP 1992a; reviewed by#Kennedy et al 200; #IARC vol 71 1999; #CERI	[I]							[-] Ishidate et al 1988	[-]	[-]	#Ishidate et al 1988		[-]				[-] in human peripheral blood lymphocytes exposed for 24, 48 or 72 hours up to 1.1 M#Antoine et al 1983; [-] in CHO cells w/out S9 during a 1 hour treatment up to 6.67 ul/ml#Natarajan et al 1981; #IARC vol 71 1999; [+] in human peripheral lymphocytes up to 20% at high dose#Koudela and Spazier 1979; #IARC vol 71 1999; [-]#Kennedy et al 2001; [-] in rat liver RL1 cells after being exposed for 22 ho…	[-]
72	Dimethyl terephthalate	120-61-6	WOZVHXUHUFLZGK-UHFFFAOYSA-N	COC(=O)c1ccc(cc1)C(=O)OC	2.25	[-]	TC [-]#Zeiger et al 1985; TC [-]#Lerda 1996; #Lerda 1998; [-]#Monarca et al 1991	[-]/ [+]	[-] in 5 TA strains; [+] in TA1538; [-] E. coli WP2uvrA, up to 5 mg/plate, w/out S9	[-]								[-]		[-]			[-]	[U]				[U]#Myhr et al 1991	[I]	[-]						TC [-]#Lerda 1996; [-] in human peripheral blood lymphocytes sampled at 72 hours#Monarca et al 1991	[-]	[-]			[-]				TC [-]#Loveday et al 1990; [-] in human peripheral blood lymphocytes exposed up to 500 ug/ml for 4 hours#Monarca et al 1991	[-]		[+]	[+] mouse bone marrow PCEs, ip#Goncharova et al 1988; [-] mouse bone marrow PCEs, ip#Shelby et al 1993
73	1,4-dioxane	123-91-1	RYHBNJHYFVUHQT-UHFFFAOYSA-N	C1COCCO1	-0.27	[-]	#Zeiger 1997	[-]	[-] in 4 TA strains and E. coli WP2uvrA, w/out S9 rat and hamster S9; [-] in 4 TA strains and E. coli WP2uvrA and WP2uvrA/pKM101, up to 50% gas exposure, w/out S9	[-]								[-]		[-]			[-] in Tk locus#McGregor et al 1991	[U]				[-] in Tk locus w/out S9#Morita et al 1998	[-]							[-] in CHO K1 cells following 5 and 44 hour exposures up to 5 mg/ml w/out S9#Morita and Hayashi 1998	[-]	[-]			[-]				[-] in CHO K1 cells following a 5, 20 and 44 hour exposures up to 5 mg/ml w/out S9#Morita and Hayashi 1998; [-] in CHO cells w/out S9#Galloway et al 1987; #IARC vol 71 1999	[-]
74	Disulfiram (Tetraethylthiuram disulfide)	97-77-8	AUZONCFQVSMFAP-UHFFFAOYSA-N	CCN(CC)C(=S)SSC(=S)N(CC)CC	3.88	[-]				[-]	in TA98, TA100, TA1535, TA1537						[-] in TA102#Kirkland et al 2016	[-]		[+]			[+]	[+]				[E] at low concentration#Mitchell et al 1997; [+]#McGregor et al 1991	[+]									[+]			[+]				[+]#Shelby and Stasiewicz 1984	[+]		[-]
75	Divinylbenzene-55	1321-74-0	MYRTYDVEIRVNKP-UHFFFAOYSA-N	C=Cc1ccccc1C=C	3.8	TC [-]		[-]	[-] in 4 TA strains and E. coli WP2uvrA/pKM101 w/out S9	[-]								[-]																						[-] in CHL cells at 6-18, 24-0 or 48-0h without S9 and at 6-18h treatment with S9.						[-]		[E]	[+]#Kligerman et al 1996; [-]#NTP
76	Dursban (Chlorpyrifos)	2921-88-2	SBPBAQFWLVIOKP-UHFFFAOYSA-N	CCOP(=S)(OCC)Oc1nc(Cl)c(Cl)cc1Cl	4.96	TC [-]				[-]				[-]	[-] Data on mutagenicity confidential only other genotoxicity test available#EFSA Addendum 2014		[-] Salmonella strains and E. coli#Shirasu et al 1976	[-]												[-]						#Gollapudi et al 1995	[-]	[E]							[-] in rat lymphocytes#California EPA 2001	[E]		[+]	#Amer and Fahmy 1982
77	Endrin	72-20-8	DFBKLUNHFCTMDC-SPJPLABQSA-N	ClC1=C(Cl)[C@]2(Cl)[C@H]3[C@@H]4C[C@H]([C@@H]5O[C@H]45)[C@@H]3[C@]1(Cl)C2(Cl)Cl	5.2	[-]	#Zeiger et al 1987			[-]				[-]	[-] at 8 conc, 0.5 up to 1000 nmol/ml in S. typh and E. coli#Probst et al 1981; #EFSA Journal 286 2005			[-]		[-]			[I]	[U]					[I]									[-]			[-]					[-]
78	17-Beta-Estradiol	50-28-2	VOXZDWNPVJITMN-ZBRFXRBCSA-N	C[C@@]12CC[C@@H]3[C@H](CCc4cc(O)ccc34)[C@H]1CC[C@H]2O	4.01	[-]				[-]	in TA97, TA98, TA100, TA1535						[-]#Lang and Reimann 1993	[-]		[-]								[-]in Hprt#Rajah and Pento 1995;[I] Hprt in SHE cells#Tsutsui et al 2000; [+] in Hprt in V79 cells#Kong et al 2000	[I]	[+]						[+]#Banduhn and Obe 1985; #Yared et al 2002;#Djelic et al 2005	[+]	[-]							[-] for structural CA#Banduhn and Obe 1985;#Ishidate et al 1988; [+] for structural#Kochhar 1985;#Ahmad et al 2000# and numerical CA#Wheeler et al 1986;#Schuler et al 1998;#Tsutsui et al 2000	[+] (structural and numerical)		[-]
79	Estragole	140-67-0	ZFMSMUAANRJZFM-UHFFFAOYSA-N	COc1ccc(CC=C)cc1	3.47	[-]	[-] in TA98, TA100, TA1537, TA1538#To et al 1982			[-]	in TA100, TA1535, TA1537, TA1538#Zeiger et al 1987						[-] in TA98, TA100, TA1535, TA1537 and E.coli WP2#ECVAM Review 2016; [-] in TA strains and E. coli WP2 uvrA#Sekizawa and Shibamoto 1982; [-]#EC SCF 2001	[-]																											[-] in V79 cells#EC SCF 2001	[-]
80	Ethyl acrylate	140-88-5	JIGUQPWFLRLWPJ-UHFFFAOYSA-N	CCOC(=O)C=C	1.32	[-]				[-]	[-] in TA98, TA100, TA1535, TA1537#Zeiger 1997; [-]#Waegemaekers and Bensink 1984						[-] in TA102#Kirkland et al 2016	[-]		[+]	[I]#Mitchell et al 1997;[I] w/out S9#McGregor et al 1988b; [+]#Moore et al 1988;[+]#Dearfield et al 1991			[U]				[+] in Tk locus in L5178Y cells w/out S9#Moore et al 1989; [-] in Hprt locus in CHO cells#Moore et al 1991	[+]							[+] in p53 deficient and competent cells#Fowler et al 2012a	[+]	[+]	#Ishidate et al 1988		[+] or weak [+]				[+] with S9, probably asssociated with high level of cytotoxicity#Loveday et al 1990	[+]		[E]	[-]#Morita et al 1997; [-]#Ashby et al 1989; [-] dermal#Tice et al 1997; #Przybojewska et al 1984; [+] in splenocytes#Kligerman et al 1991; [+]#IARC vol 39 1986
81	Ethylene glycol anhydrous	107-21-1	LYCAIKOWRPUZTN-UHFFFAOYSA-N	OCCO	-1.36			[-]	[-] in 4 TA strains and E. coli WP2uvrA, up to 5 mg/plate, w/out S9.	[-]								[-]					[-] in Tk locus, 3 trials: 2 negatives one positive w/out S9#McGregor et al 1991; [-] w/out S9#NTP 1993	[U]					[I]												[-] in CHO cells, CA and SCE w/out S9#NTP 1993					[-]
82	Ethylene-glycol-monomethyl ether	109-86-4	XNWFRZJHXBZDAG-UHFFFAOYSA-N	COCCO	-0.77	[-c]	TC [-]#McGregor et al 1983; #Hoflack et al 1995					[-]	in TA98, TA100, TA1535, TA1537, TA1538, TA102, w/out S9#Benfenati DB					[-]										[-] in Tk locus with S9 up to 10 mg/ml 4 hours, inhalation#McGregor 1984	[-]									[-]							[+] in HL only at 150 and 300 mM without S9#Chiewchanwit and Au 1994; [-] in CHO w/out S9 reported in#McGregor 1984	[-]
83	EDTA trisodium salt trihydrate	150-38-9	OABSPZRQQUFHRY-UHFFFAOYSA-K	O.O.[Na+].[Na+].[Na+].OC(=O)CN(CCN(CC(=O)[O-])CC(=O)[O-])CC(=O)[O-]	-13.15	[-]				[-]	in TA97, TA98, TA100, TA1535#Zeiger et al 1988;#Zeiger et al 1985						[-] in E. coli#Dunkel et al 1985	[-]		[-]			[-] up to 5mg/ml	[U]					[I]									[-]			[-] tested only at 100 ug/ml					[-]
84	Ephedrine sulphate/Ephedrine hydrochloride	134-72-5/ 134-71-4	CAVQBDOACNULDN-KHFUBBAMSA-N	CN[C@H](C)[C@@H](O)c1ccccc1.CN[C@H](C)[C@@H](O)c2ccccc2.OS(=O)(=O)O		[-]				[-]	in TA97, TA98, TA100, TA1535#Zeiger et al 1988;#Zeiger 1997						[-] in TA102#Kirkland et al 2016	[-]		[-]			[-]	[U]					[I]									[-]			[-] up to 30% toxicity					[-]
85	Erythromycin/Erythromycin stearate	114-07-8/ 643-22-1	ULGZDMOVFRHVEP-RWJQBGPGSA-N	CC[C@@H]1OC(=O)[C@@H](C)[C@H](O[C@@H]2C[C@](C)(OC)[C@H](O)[C@@H](C)O2)[C@@H](C)[C@H](O[C@H]3O[C@@H](C)C[C@H]([C@@H]3O)N(C)C)[C@@](C)(O)C[C@H](C)C(=O)[C@@H](C)[C@H](O)[C@@]1(C)O		[-]				[-]	in TA98, TA100, TA1535, TA1537, stearate salt#Mortelmans et al 1986						[-] in TA102#Kirkland et al 2016	[-]		[-]			[E]	[U]				[-] in Tk locus locus up to 90% toxicity#Mitchell et al 1997; but [+] at >90% toxicity#Mitchell et al 1997	[I]									[-]			[-] up to 500 µg/ml					[-]
86	Ethionamide	536-33-4	AEOCXXJPGCBFJA-UHFFFAOYSA-N	CCc1cc(ccn1)C(=S)N	9.849	[-]				[-]	in TA97, TA98, TA100, TA1535#Zeiger et al 1988						[-] in TA102#Kirkland et al 2016	[-]		weak [+]			weak [+] at 70-90% toxicity	[U]					[I]	[+]						[-] in p53 deficient and competent cells#Fowler et al 2012a	[+]	weak [+]	in CHO cells at 5-8 mM#Hilliard et al 1998; in CHL cells at 2.4 mM#Ishidate et al 1988							[+]
87	2-ethyl-1,3-hexanediol	94-96-2	RWLALWYNXFYRGW-UHFFFAOYSA-N	CCCC(O)C(CC)CO	1.52					[-]	in TA97, TA98, TA100, TA1535#Slesinski et al 1988						[-] in TA102#Kirkland et al 2016	[-]										[-] in Tk and Hprt loci loci#Slesinski et al 1988	[-]							[-] in p53 deficient and competent cells#Fowler et al 2012a	[-]								[+] with S9 at high conc and no data at lower conc#Slesinski et al 1988	[I]
88	Ethinyl estradiol	57-63-6	BFPYWIDHMRZLRN-SLHNCBLASA-N	C[C@@]12CC[C@@H]3[C@H](CCc4cc(O)ccc34)[C@H]1CC[C@]2(O)C#C	1.6	[-]				[-]	in TA97, TA98, TA100, TA1535#Zeiger et al 1988						[-] in TA97, TA98, TA100, TA1535 and E. coli WP2 uvrA#ECVAM Review 2016; [-] in TA98, TA100, TA1535, TA1537 and E. coli WP2 uvrA#Itoh et al 1991; [-] in E. coli WP2 uvrA#Dunkel et al 1984; [-] in TA98, TA100, TA1535, TA1537, TA1538#Lang and Reimann 1993; [-] in 3 studies#Brambilla and Martelli 2009	[-]										[-] in Hprt and [-] in Ouabaine loci#Brambilla and Martelli 2009	[-]									[-]	Reimann et al 1996						[+] in HPLT cells w/out S9 and [+]with NADP addition 48 hr continuous treat#Siddique et al 2005; [+] in CHO cells without S9#Kochhar 1985; [+] in DON cells without S9, anuploidy#Wheeler et al 1986; [+] 1 study and 2 [-] studies without S9#Brambilla and Martelli 2009	[+]		[-]	[-]#Shyama and Rahiman 1996; #Reimann 1996; #Hundal 1997
89	Etodolac	41340-25-4	NNYBQONXHNTVIJ-UHFFFAOYSA-N	CCc1cccc2c3CCOC(CC)(CC(=O)O)c3[nH]c12	3.67	[-]											[-] in TA97, TA98, TA100, TA1535 and E. coli WP2#ECVAM Review 2016; [-] in TA98, TA100, TA1535, TA1537 and E. coli WP2 uvrA#Iwakura et al 1990	[-]		[-]	#Snyder et al 2001							[-]#Brambilla and Martelli 2009	[-]									[-]	#Snyder et al 2001						weak [+] response due to inclusion of gaps only#Brambilla and Martelli 2009	[-]
90	Eugenol	97-53-0	RRAFCDWBNXTKKO-UHFFFAOYSA-N	COc1cc(CC=C)ccc1O	3.93	[-]				[-]	in TA98, TA100, TA1535, TA1537#Haworth et al 1983			[-]	[-] in TA92, TA94, TA97, TA98, TA100, TA102, TA1530, TA1531, TA1532, TA1535, TA1537, TA1538 and TA1964 at ≤ 107 mg/plate w/out S9#EFSA Journal 965 2009; [-] in E. coli WP2 uvrA (trp-), up to 600 ug/plate#Sekizawa and Shibamoto 1982		[-]#Zeiger 1997; [-]#Ishidate et al 1984;[I]#To et al 1982	[-]		[+]	#Mitchell et al 1997							[+]#Sofuni et al 1996; [+]#Myhr and Caspary 1991	[+]	[+] in p53-deficient						[+] in p53 deficient hamster but [-] in p53 competent human cells#Fowler et al 2012a	[+]	[+]	#under condition of high cytotoxicity						[+]#Galloway et al 1987;#Ishidate et al 1984;#Stich et al 1981;#Maralhas et al 2006; #Someya et al 2008	[+]		[E]
91	FD and C red no. 3 (fluorescein, 2', 4', 5', 7'-tetraiodo, disodium salt)	16423-68-0	RAGZEDHHTPQLAI-UHFFFAOYSA-L	[Na+].[Na+].[O-]c1c(I)cc2c(Oc3c(I)c([O-])c(I)cc3C24OC(=O)c5ccccc45)c1I	2.27	[-]								[-]	[-] in TA97a, TA98, TA100, TA1535, TA1537, TA1538, TA102, TA104 and E. coli WP2 uvrA, Erythrosine is not of concern with respect to genotoxicity#EFSA Journal 9 2011a		[-] in TA97, TA98, TA100, TA1535, TA1537, TA102#ECVAM Review 2016; [-] in TA97a, TA98, TA100, TA102, TA104#Lakdawalla et al 1988; [-] in TA98, TA100, TA1535, TA1538#Salas et al 1987; [-] in TA98, TA100, TA1535, TA1537, TA1538#Lin and Brusick 1986; [-] in TA98, TA100#Ozaki et al 1998	[-]		[-]	#Lin and Brusick 1986						[+] in Tk locus, hight toxicity and [-]#EFSA Journal 9 2011a;[I]Hprt in V79 cells#Rogers et al 1988;#EFSA Journal 9 2011	[+]#NCI Y85; [+] Tk w/out S9#Seifried et al 2006	[+]Tk and [I] Hprt						[+] in V79 cells#EFSA Journal 9 2011a		[+]	[+]	#Ishidate et al 1988					[+] (polyploidy) in SHE cells and [-] other study#EFSA Journal 9 2011a		[+]
92	Fenvalerate (cyano-3-phenoxyphenylmethyl-4-chloro-alpha-1-methylethylbenzene acetate)	51630-58-1	NYPJDWWKZLNGGM-UHFFFAOYSA-N	CC(C)C(C(=O)OC(C#N)c1cccc(Oc2ccccc2)c1)c3ccc(Cl)cc3	-0.29	TC [-]	[-]#Herrera and Laborda 1988;#Plujimen 1984										[-] in TA97, TA98, TA100, TA1535, TA1537 and E. coli WP2#ECVAM Review 2016; [-] in TA98, TA100, TA1535, TA1538 and TA98, TA100 Ames fluctuation#EHC 95 1990; [-] in TA97, TA98, TA100, TA104, TA1535, TA1537, TA1538#UK PID monograph; [-] in TA97, TA98, TA100, TA104, TA1535, TA1537, TA1538#Herrera and Laborda 1988	[-]												[-]						[+] in Hplt, cytB#Surralles et al 1990; [-] in Hplt, cytB#Surralles 1995b	[-]	[+]	#Caballo et al 1992;#Puig et al 1989						[+] in workers spermatozoa, numerical#Xia et al 2004; [+] in workers Hplt#Rupa et al 1991	[+]		[+]	#Pati and Bhunya 1989
93	Fluometuron (urea, 1,1-dimethyl 3-(alpha, alpha, alpha-trifluoro-m-tolyl)-)	2164-17-2	RZILCCPWPBTYDO-UHFFFAOYSA-N	CN(C)C(=O)Nc1cccc(c1)C(F)(F)F	6.2	[-]				[-]	in TA98, TA100, TA1535, TA1537#Dunkel et al 1985;#Zeiger et al 1988			[-]	[-] in TA98, TA100 TA1535, TA1537, up to 5000 ug/plate; [-] in TA98, TA100 TA1535, TA1537 and E. coli WP2. in vitro clastogen but in vivo non-genotoxic#EFSA conclusion 2011			[-]		[-]			[-]	[U]					[I]									[-]	#Loveday et al 1990		[-]			[+] in HPLT cells w/out S9#EFSA Addendum 2010;#EFSA DAR 2007		[E]
94	5-fluorouracil	51-21-8	GHASVSINZRGABV-UHFFFAOYSA-N	FC1=CNC(=O)NC1=O	2.42	[-]				[-]	in TA98, TA100, TA1535, TA1537#Zeiger et al 1987						; [-] in TA102 and E. coli#Watanabe et al 1998	[-]		[+]	#Honma et al 1999							[-]#Oka et al 2012	[-]	[+]	#Matsushima et al 1999					[+]#Kirkland 2010;#Lorge et al 2006;#Oka et al 2012	[+]	[+]	#Ishidate et al 1988							[+]		[+]
95	Fluoxymesterone	76-43-7	YLRFCQOZQXIBAB-RBZZARIASA-N	C[C@@]1(O)CC[C@@H]2[C@H]3CCC4=CC(=O)CC[C@@]4(C)[C@]3(F)[C@H](O)C[C@@]12C	-0.89	[-]	#Dhillon et al 1995										[-] in TA97, TA98, TA100, TA1535, TA102#ECVAM Review 2016; [-] two studies#Brambilla and Martelli 2009	[-]												[+]						#Dhillon et al 1995	[+]	[+]							[+] in Hplt, 48-72h#Dhillon et al 1995; [+]#CCRIS; [+] 2 studies#Brambilla and Martelli 2009	[+]		[+]	#Dhillon et al 1995
96	Fluvastatin/Fluvastatin sodium salt	93957-54-1/93957-55-2	FJLGEFLZQAZZCD-MCBHFWOFSA-N	CC(C)n1c(\C=C\[C@@H](O)C[C@@H](O)CC(=O)O)c(c2ccc(F)cc2)c3ccccc13	2.38	[-]											[-] in TA98, TA100, TA1535, TA1537 and E. coli WP2#ECVAM Review 2016; [-] in TA98, TA100, TA1535, TA1537, TA1538 and E. coli WP2 uvrA and WP2 uvrA(pKM101)#Robinson et al 1994	[-]										[-] in Hgprt in V79 cells#Robinson et al 1994	[-]									[-]							[-] in V79 cells#Robinson et al 1994	[-]		[-]	#Ciaravino et al 1995
97	Fluphenazine/Fluphenazine hydrochloride	146-56-5/69-23-8	MBHNWCYEGXQEIT-UHFFFAOYSA-N	Cl.Cl.OCCN1CCN(CCCN2c3ccccc3Sc4ccc(cc24)C(F)(F)F)CC1		[-]	#Suzuki et al 1990										[-] in TA98, TA100, TA1535, TA1537 and E. coli WP2#ECVAM Review 2016; [-]#Snyder 2009; [-] in TA98, TA100, TA1535, TA1537 and E. coli WP2 uvrA#Suzuki et al 1990	[-]																				[+]							[+]#Shafer et al 1987; [-] in CHL cells, hydrochloride#Suzuki et al 1990	[+]		[+]	#Rao and Rao 1981
98	Fluphenazine decanoate	5002-47-1	VIQCGTZFEYDQMR-UHFFFAOYSA-N	CCCCCCCCCC(=O)OCCN1CCN(CCCN2c3ccccc3Sc4ccc(cc24)C(F)(F)F)CC1	9.136	[-]											#Suzuki et al 1990	[-]																											[-] in CHL cells#Suzuki et al 1990	[-]
99	Fosetyl AI	39148-24-8	ZKZMJOFIHHZSRW-UHFFFAOYSA-K	CCOP(=O)O[Al](OP(=O)OCC)OP(=O)OCC	-2.514	[-]								[-]	[-] in TA98, TA100, TA1535, TA1537 and E. coli WP2, w/out S9#EFSA DAR 2005			[-]									[+] in Tk locus#EFSA DAR 2005		[+]															[-] in CHO cells#EFSA DAR 2005		[-]
100	Fumonisin B1	116355-83-0	GPIYLYZFGAXYSU-UHFFFAOYSA-N	CCCC(C)CC(OC(=O)CC(CC(=O)O)C(=O)O)C(CC(C)CC(O)CCCCC(O)CC(O)C(C)N)OC(=O)CC(CC(=O)O)C(=O)O	1.731	[-]											[-] in TA97, TA98, TA100, TA1535, TA102#Ehrlich et al 2002; [-] in TA1535#ECVAM Review 2016	[-]												[+]						[+] in bovine blood lymphocytes exposed up to 100 uM for 72 hours#De lorenzi et al 2005; [+] in human HepG2 cells when exposed up to 200 ug/ml for 24 hours#Ehrlich et al 2002; [+] in primary rat hepatocytes exposed up to 10 mg/kg for 3 hours#Knasmuller et al 1997; [+] in human blood lymphocytes exposed up to 10 ug/g for 44 hours#Lerda et al 2005; [+] in RK13 cells exposed up to 500 M for 24 or 48…	[+]	[+]							[+] in primary rat hepatocytes exposed up to 10 mg/kg for 3 hours#Knasmuller et al 1997; [+] in human blood lymphocytes exposed up to 10 ug/g for 44 or 51 hours#Lerda et al. 2005	[+]		[+]	#Aranda et al 2000
101	Furfuryl Alcohol	98-00-0	XPFVYQJUAUNWIW-UHFFFAOYSA-N	OCc1occc1	0.28	[-]				[-]	in TA98, TA100, TA1535, TA1537, w/out S9	[-]	in TA98, TA100, TA102, w/out S9 (company study)				[-] in TA97, TA98, TA100, TA1535, TA1537, TA102#ECVAM Review 2016	[-]																				[E]			[-] without S9; [E] with S9 in CHO cells				[-] in human lymphocytes exposed up to 960 ppm for 24, 48, and 72 hours#Sujatha 2008b; [+] in CHO cells exposed up to 2.5 mM for 3 hours with/out S9 with sampling completed 20 hours after treatment#Stich et al 1981	[E]
102	Gallium arsenide	1303-00-0	JBRZTFJDHDCESZ-UHFFFAOYSA-N	[Ga]#[As]	0	[-]				[-]	in TA97, TA98, TA100, 1535, TA102						[-] in TA97, TA98, TA100, 1535, TA102#ECVAM Review 2016	[-]							[-]	in Hprt in L5178Y cells up to 2000 ug/ml			[-]							[-] in SHE cells up to toxic concs#Gibson et al 1997	[-]								[-] in CHO cells at concs above TC50#Husgafvel-Pursiainen et al 1990	[-]
103	Gum arabic	9000-01-5				[-]				[-]	in TA98, TA100, TA1535, TA1537#Zeiger et al 1992			[-]	[-] in TA1535, TA1537, TA1538#EFSA Journal 8 2010; #JEFCA 526 [-] in TA97a, TA98, TA100, TA1535 and E. coli WP2 uvrA#JEFCA 526		[-] in TA97, TA98, TA100, TA1535, TA1537 and E. coli WP2#ECVAM Review 2016; [-] in TA98, TA100, TA1535, TA1537, TA1538 and E. coli WP2#Prival et al 1991; [-] in TA98, TA100#De Veer et al 1994	[-]																											[+] in WI-38 cells#JEFCA 526	[+]
104	Hexachlorocyclopentadiene	77-47-4	VUNCWTMEJYMOOR-UHFFFAOYSA-N	ClC1=C(Cl)C(Cl)(Cl)C(=C1Cl)Cl	5.04	[-]				[-]	in TA98, TA100, TA1535, TA1537#Haworth et al 1983						[-] in TA97, TA98, TA100, TA1535, TA1537 and E. coli WP2#ECVAM Review 2016; [-] in TA strains and E. coli, with S9#Greim et al 1977; [-] in TA98, TA100, TA1535, TA1537#EU RAR 2007; [-] in TA98, TA100, TA1535, TA1537, TA1538 and E. coli WP2, WP2uvrA#EPA/OTS Doc no. 878214192	[-]										[-]#EU RAR 2007	[-]									[+]			[+] CA and [+] in SCE				weak [+]#EU RAR 2007	[+]
105	Hexachloroethane	67-72-1	VHHHONWQHHHLTI-UHFFFAOYSA-N	ClC(Cl)(Cl)C(Cl)(Cl)Cl	4.14	[-]				[-]	in TA98, TA100, TA1535, TA1537#Zeiger 1997						[-] in TA102#Kirkland et al 2016	[-]												[-]	#Parry et al 1996;#Doherty et al 1996						[-]	[-]			[-]					[-]		[-]	#Crebelli et al 1999
106	Hinosan (o-ethyl-S,S-diphenyldithiophosphate)	17109-49-8	AWZOLILCOUMRDG-UHFFFAOYSA-N	CCOP(=O)(Sc1ccccc1)Sc2ccccc2	3.48	[-]											[-] in TA1535, TA1537 and E. coli WP2, no info on metabolic activation#IPCS doc 2003; [-] all strains#Moriya et al 1983; [-] in E. coli hcr#ECVAM Review 2016	[-]																														[-]	#Vijayaraghavan and Nagarajan 1994
107	Isobutene	115-11-7	VQTUBCCKSQIDNK-UHFFFAOYSA-N	CC(=C)C	2.34			[-]	[-] in 4 TA strains and E. coli WP2uvrA, up to 48% gas exposure, w/out S9.	[-]		[-]	in TA98, TA100, TA1535, TA1537, TA1538 and E. coli WP2uvrA, w/out S9#Benfenati DB					[-]																		[-] in cytokinesis blocked lymphocytes derived from human blood samples when exposed for 72 hours up to 50000 ppm#Jorritsma et al 1995	[-]
108	Isobutyraldehyde	78-84-2	AMIMRNSIRUDHCM-UHFFFAOYSA-N	CC(C)C=O	0.74					[-]	[-] in TA98, TA100, TA1535, TA1537, TA102, TA104	[-]	in TA98, TA100, TA1535, TA1537 and E. coli w/out S9#Benefenati DB				[-]#Aeschbacher et al 1989;[-]#Dillon et al 1998	[-]					[+] without S9 not tested with S9					may be oxidative metabolism	[+]							[-] in p53 deficient hamster and p53 competent human cells#Fowler et al 2012a; [-] in Tk locus6 cells with and without S9 up to 1 mM exposed for 3 and 24 hours respectively#Thougaard et al 2014; [-] in Tk locus6 and CHL cells up to 10 mM for a 3 hour exposure#Fowler et al 2012a	[-]				[+] CHO without S9 at elevated concentrations; inconsistent with S9 in 2 trials#NTP 1999b				[+] oxidative damage#Fowler et al 2012a	[+]
109	Isoeugenol	97-54-1	BJIOGJUNALELMI-ONEGZZNKSA-N	COc1cc(\C=C\C)ccc1O	3.04					[-]						[-] in TA98, TA100, TA1535, TA1537, TA102, w/out S9		[-]																				[-]			[-] w/out S9#NTP 2010					[-]
110	Isoprene	78-79-5	RRHGJUQNOFWUDK-UHFFFAOYSA-N	CC(=C)C=C	2.42	[-]				[-]		[-]	in TA98, TA100, TA1535, TA1537 and E.coli WP2 uvrA pKM 101, w/out S9#Benfenati DB					[-]																				[-]			[-]				[-] in CHO cells expose up to 5000 ug/ml w/out S9#NTP 1995;#NTP 2000;#Anderson 2001	[-]		[+]
111	4,4'-isopropylidenediphenol	80-05-7	IISBACLAFKSPIT-UHFFFAOYSA-N	CC(C)(c1ccc(O)cc1)c2ccc(O)cc2	3.32	[-]		[-]	[-] in TA98, TA100, TA1535, TA1537 and E. coli WP2 uvrA#JAPAN ISHL 1996	[-]	in TA97, TA98, TA100, TA1535	[-]	in TA98, TA100, TA1535, TA1537 and E. coli WP2 uvrA#Study report 1996				[-] in TA98, TA100, TA1535, TA1537, TA102#ECVAM Review 2016; [-] in TA97a, TA98, TA100, TA102#Schweikl et al 1998; [-] in TA98, TA100#Schrader et al 2002; [-] in TA98, TA100#Masuda et al 2005	[-]		[-]			[-]	[U]	[-]	#publication unnamed 1991		[-] in Hprt locus in V79, w/o S9#Schweikl et al 1998	[I]							[-] in AHH-1 cells w/out S9#Johnson and Parry 2008	[-]	[+]	[+] in CHO cells without S9#Galloway et al 1998		[-]		[-]#publication unnamed 1989		[+] in CHO cells without S9#Hilliard et al 1998; [-] in CHO cells w/out#Ivett et al 1989	[+]
112	Kepone (Chlordecone)	143-50-0	LHHGDZSESBACKH-WIMKAVSNSA-N	ClC1(Cl)[C@@]2(Cl)[C@]3(Cl)[C@@]4(Cl)C(=O)[C@]5(Cl)[C@@](Cl)([C@@]1(Cl)[C@@]35Cl)[C@]24Cl	5.41	[-]				[-]	in TA98, TA100, TA1535, TA1537, w/out rat and hamster liver S9; [-] in TA97, TA98, TA100, TA1535, with mouse S9 only						[-] in E. coli WP2#ECVAM Review 2016	[-]		[+]			[+]	[U]					[I]									[-]			[-] up to toxic concs				[+] in Chinese hamster M3-1 cells#Bale 1983	[E]
113	Lead Acetate	301-04-2	GUWSLQUAAYEZAF-UHFFFAOYSA-L	CC(=O)O[Pb]OC(=O)C	-0.08	[-]				[-]	in TA97, TA98, TA100, TA1535						[-] in TA97, TA98, TA100, TA1535 and E. coli WP2#ECVAM Review 2016; [-] in E. coli#Dunkel et al 1985	[-]		[TC]			E/[-]	[U]				[+] in Hprt locus in CHO cells without S9, 0.5-1.5 mM#Yang et al 1996; [+] CD59 mutations in CHO cells#French et al 2011	[+]							[+] in human melanoma cells#Poma et al 2003; [+] human coronary artery endothelial cells#Carmignani et al 2004; [+] in V79 cells#Bonacker et al 2005	[+]	[+]	[+] in human lymphocytes without S9#Beek and Obe 1974						[-] in CHO cells without S9#Bauchinger and Schmid 1972	[E]		[E]	[-] in mice, ip#Morita et al 1997; weak [+] in rats, ip#Tachi et al 1985
114	Leucomalachite green	129-73-7	WZKXBGJNNCGHIC-UHFFFAOYSA-N	CN(C)c1ccc(cc1)C(c2ccccc2)c3ccc(cc3)N(C)C	6.073	[-]	#Lambert et al 2005										[-] in TA97a, TA98, TA100, TA102#Fessard et al 1999	[-]																														[+]	#Lambert et al 2005
115	Lithocholic acid	434-13-9	SMEROWZSTRWXGI-HVATVPOCSA-N	C[C@@H](CCC(=O)O)[C@@H]1CC[C@@H]2[C@H]3CC[C@H]4C[C@@H](O)CC[C@@]4(C)[C@@H]3CC[C@@]12C	6.19	[-]				[-]	in TA97, TA98, TA100, TA1535#Zeiger et al 1988						[-] in TA97, TA98, TA100, TA1535 and E. coli WP2#ECVAM Review 2016; [-] in TA98#Namba et al 1988; [-] in TA100#Watabe and Bernstein 1985; [-] in E. coli WP2 uvrA#Dunkel et al 1985	[-]		[E]			[+] in Tk locus, without S9, positive in 3/4; [+] in Tk locus , without S9, positive in 2/2; [-] with S9, negative in 2/2; [-] in Tk locus w/out S9	[U]				[-] one non-reproducible and [+]#Mitchell et al 1988; [-]#Myhr and Caspary 1988; [-]#McGregor et al 1991	[I]									[+]	[+] questionable results in CHO cell w/out S9 from another study#Barnes and Powrie 1982; #Ishidate et al 1988		[-]					[-]
116	d-Mannitol	69-65-8	FBPFZTCFMRRESA-KVTDHHQDSA-N	OC[C@H](O)[C@H](O)[C@@H](O)[C@@H](O)CO	-3.1	[-]				[-]	in TA98, TA100, TA1535, TA1537#Haworth et al 1983					[-] in TA98, TA100, TA1535, TA1537, TA102, w/out S9	[-] in TA102#Fujita et al 1988; [-] in E. coli WP2#Prival et al 1991	[-]		[-]			[-]	[U]			[-] up to 5mg/ml#Mitchell et al 1997		[I]									[-]	#Gulati et al 1989		[-] up to 5mg/ml					[-]
117	d-l menthol/ also racemic form	15356-70-4/89-78-1	NOOLISFMXDJSKH-UHFFFAOYSA-N	CC(C)C1CCC(C)CC1O	3.4					[-]	in TA97, TA98, TA100, TA1535#Zeiger et al 1988						[-] in TA102#Kirkland et al 2016	[-]		[-]/ [I]	#Mitchell et al 1997								[-]							[-] in p53 deficient hamster and p53 competent human cells#Fowler et al 2012a	[-]								[+] 3 hr treatment (with 17 hr recovery) without S9, 1.6-1.9 mM with toxicity#Hilliard et al 1998; [-]#Ivett et al 1989; [-]#Murthy et al 1991	[+]
118	D-limonene	5989-27-5	XMGQYMWWDOXHJM-JTQLQIEISA-N	CC(=C)[C@H]1CCC(=CC1)C	4.57	[-]				[-]	in TA98, TA100, TA1535, 1537#Zeiger 1997			[-]	[-] in TA98, TA100, TA1535, TA1537, TA1538, TA102, up to 5000 ug/plate#EFSA Journal 9 2011b		[-] in TA102#Jung et al 1992; [-] in TA102#Mueller et al 1993	[-]		[TC]	#Mitchell et al 1997		[TC]	[U]			[+]/[-]#Myhr et al 1990; [+]/[-]#WHO Report 1998; [+] at toxic conc#Heck et al 1989		[I]									[-]			[-]			[-] in CHO cells#Anderson et al 1990; #WHO Report 1998 in #EFSA Journal 9 2011b		[-]
119	Malathion	121-75-5	JXSJBGJIGXNWCI-UHFFFAOYSA-N	CCOC(=O)CC(SP(=S)(OC)OC)C(=O)OCC	2.36	[-]				[-]				[-]	[-] in TA98, TA100, TA1537, TA1538 and E. coli WP2#EFSA DAR 2004b			[-]		[E]			[E]	[U]			[+] but with marked cytotoxicity, Edwards et al study in#EFSA DAR 2004b		[E]	[+]	#Titenko-Holland 1997						[+]	[+]			[+]			[+] in human lymphocytes#EFSA DAR 2004b	#Galloway et al 1987; #Garry et al 1990; #Herath et al 1989;#Ishidate et al 1981;#Gupta et al 1988;#Huang 1973	[+]		[+]	#Dulout et al 1982
120	Melamine	108-78-1	JDSHMPZPIAZGSV-UHFFFAOYSA-N	Nc1nc(N)nc(N)n1	-1.37	[-]				[-]	in TA98, TA100, TA1535, TA1537#Haworth et al 1983	[-]	[-] in TA98, TA100, TA1535, TA1537, TA1538 and E. coli WP2uvrA, W3110/pol A+, p3478/pol A-, w/out S9#Benfenati DB				[-] in TA102#IUCLID v.5	[-]		[-]	#Mitchell et al 1997			[U]					[I]									[-]			[-]					[-]		[-]	#Mast et al 1982
121	2-Mercaptobenzothiazole	149-30-4	YXIWHUQXZSMYRE-UHFFFAOYSA-N	Sc1nc2ccccc2s1	2.42	[-]				[-]	in TA98, TA100, TA1535, 1537	[-]	[-] in TA102				[-] in TA98, TA1535, TA1537, with S9 -/E, TA100; [-] in TA98, TA100, TA1535, TA1537 and E. coli WP2#Hinderer et al 1983	[-]		[+]			[+]	[U]					[I]									[+]			[+]					[+]		[-]	#Toxikologishe Bewertung 2000
122	Mercuric chloride	7487-94-7	LWJROJCJINYWOX-UHFFFAOYSA-L	Cl[Hg]Cl	1.161	[-]				[-]	in TA98, TA100, TA1535, 1537						[-] in TA98, TA100, TA1535, TA1537, TA102 and E. coli WP2#ECVAM Review 2016; [-] in TA102#Marzin and Phi 1985; [-] in E. coli#Codina et al 1995	[-]		[+]			[+]	[U]				[+] in Hprt locus in lymphocytes#Xue et al 2001; [+] in lacZ locus in NIH 3T3 cells, possibly oxidative#Schurz et al 2000; [-] in Hgpt mutations in Chinese hamster G12 cells#Klein et al 1994; [-] in Hprt locus in FM3A mouse cells#Nishimura and Umeda 1978	[E]	[+]	#Ogura et al 1996					[+] in human lymphocytes, oxidative#Ogura et al 1996; [+]#Turkez and Dirican 2012; [+] in HepG2#Kaivalya et al 2011; [+] in V79 cells#Bonacker et al 2004	[+]	[+]	#Ogura et al 1996		[+]				[+] in human leukocytes#Verschaeve et al 1985; [+] in human lymphocytes, oxidative#Ogura et al 1996; [+] in human lymphocytes#Halder et al 2005; [+] in CHO cells#Howard et al 1991; [-] for structural and numerical CA, [+] for C-anaphases in human blood cultures, but only 4 hr treatment and no recovery#Rao et al 2001; [+] for C-mitoses#Verschaeve et al 1984	[+]		[+]	[+] in rat blood, 5 days oral#Rozgaj et al 2005
123	Methidathion	950-37-8	MEBQXILRKZHVCX-UHFFFAOYSA-N	COC1=NN(CSP(=S)(OC)OC)C(=O)S1	2.2	[-]											[-] in TA98, TA100, TA1535, TA1537, E. coli#INCHEM Doc Methidathion; [-] in TA102 and all other necessary strains#US EPA 1999; [-]#California EPA 2007	[-]																														[-]
124	Methoxychlor	72-43-5	IAKOZHOLGAGEJT-UHFFFAOYSA-N	COc1ccc(cc1)C(c2ccc(OC)cc2)C(Cl)(Cl)Cl	5.08	[-]				[-]			Potential PBT/vPvB but further assessment is postponed; no document available as from 2-3-2016				[-] in TA98, TA100, TA1535, TA1537, TA1538, G46, C3076, D3052, w/out S9#Grant et al 1976;#Mortelmans et al 1986;#Probst et al 1981;#Waters et al 1980; [-] in E. coli WP2#Brusick et al 1980	[-]		[E]			[+]	[+]					[+]									[-]	NTP		[-]					[-]
125	4-methoxyphenol (Hydroquinone monomethyl ether)	150-76-5	NWVVVBRKAWDGAB-UHFFFAOYSA-N	COc1ccc(O)cc1	1.58	[-]						[-]	[-] in TA98, TA100, TA1535, TA1537, TA102, w/out S9#Benfenati DB					[-]							[-]	[-] in Hgprt locus in V79 CHL cells, w/out S9			[-]									[+]	#Kaul 1979				[-] in primary human lymphocyte cultures, w/out S9		[+] Allium root tip assay	[I]
126	Methyl acrylate	96-33-3	BAPJBEWLBFYGME-UHFFFAOYSA-N	COC(=O)C=C	0.8	TC [-]	#Zeiger et al 1987;#Waegemaekers and Bensink 1984			[-]	[-] in TA97, TA98, TA100, TA1535, TA1537	[-]	[-] in TA98, TA100, TA1535, TA1537, TA1538, C3076, G46, D3052 and E. coli WP2 and WP2uvrA-, w/out S9#Benfenati DB				[-] in TA97, TA98, TA100, TA1535, TA1537 and E. coli WP2#ECVAM Review 2016; [-] in TA98, TA100, TA1535, TA1537, TA1538#Waegemaekers and Bensink 1984; [-] in TA98, TA100, TA1535, TA1537, TA1538, G46, C3076, D3052 and E. coli WP2,and WP2 uvrA#IUCLID 2000; [-] in TA98, TA100, TA1535, TA1537, TA1538#Oesch 1977;#Hachiya et al 1981; [-] in TA98, TA100, TA1535, TA1537, TA1538, G46, C3076, D3052 and E. c…	[-]		[+]								[+]#Moore et al 1988; #Dearfield et al 1991; #Amtower et al 1986; #Millis et al 1988; #Doerr et al 1988; #Moore et al 1989; [+] in Hgprt in CHO#Seifried et al 2006; [+] in Hgprt in CHO#Moore et al 1991; [-] in Xprt in CHO#Oberly et al 1993	[+]									[+]	[+]#Doerr et al 1988; TC [-]#Ishidate et al 1988						[+] in CHO and CHL cells#Zenz et al 1994; [+] in CHL cells#Ishidate et al 1981; [+] in CHL cells#Sofuni et al 1984a; [+] in CHO cells#Moore et al 1989	[+]		[+]	[+] at high conc, ip#Przybojewska et al 1984
127	Methyl carbamate	598-55-0	GTCAXTIRRLKXRU-UHFFFAOYSA-N	COC(=O)N	-0.66	[-]				[-]	[-] in TA97, TA98, TA100, TA1535, TA1537#Zeiger et al 1988; #Zeiger 1997; #Brams et al 1987						[-] in E. coli#Dunkel et al 1985; [-] in TA102#Watanabe et al 1998	[-]		[-]	#Mitchell et al 1997		[-]	[U]					[I]									[-]			[-] in CHO cells				[-]#Anderson et al 1990	[-]		[-]	#Shelby and Tice 1991
128	Methyleugenol	93-15-2	ZYEMGPIYFIJGTP-UHFFFAOYSA-N	COc1ccc(CC=C)cc1OC	3.03	[-]				[-]	[-] in TA98, TA100, TA1535, TA1537						[-] in TA98, TA100, TA1535, TA1537 and E. coli WP2#IARC vol 101 2013; #ECVAM Review 2016; [-] in TA strains and E. coli#Sekizawa and Shibamoto 1982	[-]										[-] in Hprt locus in V79 cells#Groh et al 2012	[-]							[-] in V79 cells#Groh et al 2012	[-]	[-]			[-] in CHO cells up to toxic concs					[-]
129	Methyl isocyanate	624-83-9	HAMGRBXTJNITHG-UHFFFAOYSA-N	CN=C=O	0.79	[-]				[-]	[-] in TA97, TA98, TA100, TA1535, TA1537						[-] in TA97, TA98, TA100, TA1535, TA1537, TA102#ECVAM Review 2016; [-] in TA97a, TA98, TA100, TA102, TA104#Meshram and Rao 1988a;#Meshram and Rao 1988b [-] in TA97, TA98, TA100, TA1535, TA1537#Mason et al 1987; [-]#Shelby et al 1987	[-]		[E]			[+]					[+]#Seifried et al 2006; #Seifried et al 2008; #Caspary and Myhr 1986;#ACGIH 2005	[+]									[+]			[+]				[+] in CHO#Mason etal 1987; [+] in CHO#ACGIH 2005	[+]		[E]	weak [+]#Tice et al 1987; [-] in mouse BM and PB, ip#Meshram and Rao 1988b; [-] in mouse BM, inhalation#Kar et al 1989
130	Methyl tert-butyl ether	1634-04-4	BZLVMXJERCGZMT-UHFFFAOYSA-N	COC(C)(C)C	0.94	[-]						[-]	[-] in TA98, TA100, TA1535, TA1537, TA102, w/out S9#Benfenati DB				[-] in TA98, TA100, TA1535, TA1537, TA1538, up to 5000 ug/plate#IUCLID 2010; [-] in TA98, TA100, YG1041, YG1042#Vosahlikova et al 2006	[-]		[+]								[+] in Tk locus L5178Y#Mackerer et al 1996; [-] in Hprt locus in V79#Cruzan et al 2007	[+]							[-] in NIH/3T3 cells exposed up to 20uL/mL#Zhou et al 2000	[-]	[-]							[U]#Cruzan et al 2007	[I]		[-]	#Kado et al 1998; #McKee et al 1997
131	N-methylolacrylamide	924-42-5	CNCOEDDPFOAUMB-UHFFFAOYSA-N	OCNC(=O)C=C	-1.81	[-]		[-]	[-] in TA98, TA100, TA1535, TA1537, TA102, TA104 and E. coli WP2uvrA and WP2 uvrA/pKM101, w/out S9.									[-]					[+]					[+] in Tk locus in L5178Y cells w/out S9, without RTG dropped below 10% at effective doses#NTP	[+]									[+]			[+]				[+] in CHO cells w/out S9 dosed up to 250 ug/ml#IARC vol 60 1994	[+]		[E]	[-] rat bone marrow PCEs, via ip; weak [+] mouse bone marrow PCEs, via ip#Paulsson et al 2002
132	Methylphenidate HCl	298-59-9	JUMYIBMBTDDLNG-UHFFFAOYSA-N	Cl.COC(=O)C(C1CCCCN1)c2ccccc2	3.017	[-]				[-]	[-] in TA97, TA98, TA100, TA1535, TA1537						[-] in TA97, TA98, TA100, TA1535, TA1537 and E. coli WP2#Teo et al 2003; d-Methylphenidate free base [-] in E. coli, no HCl#ECVAM Review 2016	[-]										[-] in Tk locus#Teo et al 2003	[-]									[+]			[+] in CHO cells with S9 but control CA frequency zero and no dose response				[-] in human lymphocytes up to 10 mM#Suter et al 2006	[-]		[-]
133	Mirex	2385-85-5	GVYLCNUFSHDAAW-LDQOBNSHSA-N	ClC1(Cl)[C@@]2(Cl)[C@@]3(Cl)[C@@]4(Cl)C(Cl)(Cl)[C@]5(Cl)[C@](Cl)([C@@]1(Cl)[C@]35Cl)[C@@]24Cl	6.89	[-]				[-]	[-] in TA98, TA100, TA1535, TA1537						[-] in TA98, TA100, TA1535, TA1537 and E. coli WP2#ATSDR 1995; #ECVAM Review 2016; [-] in E. coli#Probst et al 1981	[-]										[-] in Hprt locus in human fibroblasts using hepatocytes for metabolic activation#Tong et al 1981	[-]									[-]			[-] in CHO cells up to 260 µg/mL, probably not toxic					[-]
134	Monochloroacetic acid	79-11-8	FOCAUTSVDIKZOP-UHFFFAOYSA-N	OC(=O)CCl	0.22	[-]				[-]		[-]	[-] in TA98, TA100, TA1535, TA1537, TA1538, TA102, TA104 and E. coli WP2 uvrA and WP2 uvr A pKM 101, w/out S9#Benfenati DB					[-]		TC			[+]	[U]				[+] in Tk locus without S9#McGregor et al 1987; [-] oauabain resistance assay in V79#Huberman et al 1975; reviewed by ECETOC 1999, noted pH issue	[I]									[-]			[-]				weak [+] in CHO w/out S9#NTP 1992b; [-] in CHL cells w/out S9#Sawada et al 1987	[E]
135	Naphthalene	91-20-3	UFWIBTONFRDIAS-UHFFFAOYSA-N	c1ccc2ccccc2c1	3.3	[-]		[-]	[-] in 4 TA strains and E. coli WP2uvrA, w/out S9.	[-]	[-] in TA97, TA98, TA100, TA1535, TA1537, TA1538#Mortelmans et al 1986			[-]	[-] in TA97, TA98, TA100, TA1535, TA1537 and E. coli WP2uvrA, various studies#EFSA Journal 931 2009			[-]		[-]	[-] in TK and HPRT loci in MCL-5 cells#Sasaki et al 1997							[+] in Tk locus with S9#Seifried et al 2006	[E]							[+] in MCL-5 cells#Sasaki et al 1997; [+] in Tk locus6, non-linear#Recio et al 2012	[+]	[+]		[+] in CHL cells (6-18, 24-0 or 48-0h treatment without S9 and at 6-18h tretament with S9)	[+]				[+] in CHO and HPLT#Schreiner 2003	[+]		[-]	#Harper et al 1984; #Schreiner 2003; #Natarajan and Obe 1986
136	Nickel (II) sulfate hexahydrate	10101-97-0	RRIWRJBSCGCBID-UHFFFAOYSA-L	O.O.O.O.O.O.[Ni+2].[O-]S(=O)(=O)[O-]	-1.764	[-]		[-]	[-] in 4 TA strains and E. coli WP2uvrA, up to 10 mg/plate, w/out S9.	[-]								[-]		[+]			[+] without S9	[E]				[+] in Tk locus without S9#McGregor et al 1988b;#NTP 1996	[E]							[+] in V79 Chinese hamster cells exposed for 24 hours to up to 800 uM between 0 and 72 hours after incubation#Ohshima 2001; [+] in human diploid fibroblasts derived from male fetal lung tissue exposed up to 800 uM for 24-26 hours#Seoane et al 2001; [+] in human whole blood derived cytokinesis blocked lymphocytes when exposed up to 0.01 ug/mL for 48 hours#Botta et al 1994	[+]	[+]							[+] in V79 Chinese hamster cells exposed for 24 hours to up to 800 uM between 0 and 72 hours after incubation#Ohshima 2001; [+] in V79 hamster cells exposed to 320 uM for 24 hours#Ohshima 2003; [+] in Syrian hamster cells as well as in human whole blood lymphocytes exposed for 24 hours#Larramendy et al 1981; [+] in human whole blood derived lymphocytes when exposed up to 0.01 ug/mL for 48 hours#B…	[+]
137	Nitrilotriacetic acid/Nitrilotriacetic acid, trisodium salt, monohydrate	139-13-9/18662-53-8	HERBOKBJKVUALN-UHFFFAOYSA-K	O.[Na+].[Na+].[Na+].[O-]C(=O)CN(CC(=O)[O-])CC(=O)[O-]		[-]				[-]	[-] in TA97, TA98, TA100, TA1535, TA1537#Zeiger et al 1992; [-] in TA97, TA98, TA100, TA1535, TA1538 and E. coli WP2, salt form#Dunkel et al 1985					[-] in TA97, TA98, TA100, TA1535, TA1537, TA102, w/out S9	[-] in TA1538#Loprieno et al 1985; [-] in TA98, TA100, TA1537, TA102#Nesslany et al 2008; [-] in E. coli WP2#Zetterberg 1970; #IARC vol 73 1999; [-] in TA97, TA98, TA100, TA1535 and E. coli WP2, salt form#ECVAM Review 2016	[-]		[-]	#Toyokuni et al 1995		[E] salt form tested	[U] salt form tested				[-] in Tk locus#Mitchell et al 1988; [-]#Myhr and Caspary 1988; [+] in Tk locus#Nesslany et al 2008	[E]	[+]	#Modesti et al 1995					[+]#Nesslany et al 2008	[+]	[-]	NTP		[-] in CA and SCE	#Loveday et al 1989			[+] in HPLT#Nesslany et al 2008; [-] in HPLT#Montaldi et al 1988	[E]
138	Nitrobenzene	98-95-3	LQNUZADURLCDLV-UHFFFAOYSA-N	[O-][N+](=O)c1ccccc1	1.85	[-]		[-]	[-] in TA98, TA100, TA1535, TA1537, TA102, TA104 and E. coli WP2uvrA and WP2 uvrA/pKM101, w/out S9.	[-]	[-] in TA98, TA100, TA1535, TA1537#Haworth et al 1983							[-]										[+] and; [-] in Hprt locus in V79 cells#Kuroda 1986	[E]							[+] in V79 cells#Bonacker et al 2004; [+] in HPLT cells#Huang et al 1996	[+]	[+]	[+] at 50 mM#Huang et al 1996		[-]				[-] in CHL cells#Ishidate 1988 ;#EU RAR 2008a	[-]
139	Nitromethane	75-52-5	LYGJENNIWJXYER-UHFFFAOYSA-N	C[N+](=O)[O-]	-0.35	[-]				[-]	[-] in TA98, TA100, TA1535, TA1537						[-] in TA98, TA100, TA1535, TA1537 and E. coli WP2#ECVAM Review 2016; [-] in E. coli#Kawai et al 1987; [-] in TA102#Dayal et al 1989	[-]										[E] in Tk locus after re-evaluation#Seifried et al 2006	[E]							[-] in SHE cells#Gibson et al 1997	[-]	[-]			[-] in CHO cells up to 4980 µg/mL					[-]
140	p-Nitrophenol	100-02-7	BTJIUGUIPKRLHP-UHFFFAOYSA-N	Oc1ccc(cc1)[N+](=O)[O-]	1.91					[-]	[-] in TA98, TA100, TA1535, TA1537						[-] in E. Coli#CICAD20 WHO 2000	[-]		[I]	#Mitchell et al 1997							[I] in Hprt locus in CHO cells w/out S9#Oberly et al 1990; [I] in Tk locus with uninduced S9#Amacher and Turner 1982; [I] in Tk locus w/out S9#Oberly et al 1984	[I]							[+] in p53 deficient but [-] in p53 competent cells#Fowler et al 2012a	[E]				[+] at 1500 ug/ml with S9					[+]
141	o-Nitrotoluene	88-72-2	PLAZTCDQAHEYBI-UHFFFAOYSA-N	Cc1ccccc1[N+](=O)[O-]	2.3	[-b]	weak [+]#Chiu et al 1978; TC [-]#Miyata et al 1981;#Tokiwa 1981;#Spanggord et al 1982;#Shimizu and Yano 1986;#Kawai et al 1987;#Nohmi et al 1984; [+] with norharman#Suzuki et al 1983	[-]	[-] in TA98, TA100, TA1535, TA1537, TA102, TA104 and E. coli WP2uvrA and WP2 uvrA/pKM101, w/out S9.	[-]	[-] in TA98, TA100, TA1535, TA1537#Haworth et al 1983							[-]												[+]						#Matsushima et al 1999	[+]	[+]			[-]				TC [-]#Galloway et al 1987; TC [-], positive in polyploidy#Ishidate et al 1988; [+] in HPLT#Huang et al 1995	[E]
142	p-Nitrotoluene	99-99-0	ZPTVNYMJQHSSEA-UHFFFAOYSA-N	Cc1ccc(cc1)[N+](=O)[O-]	2.37			[-]	[-] in TA98, TA100, TA1535, TA1537, TA102, TA104 and E. coli WP2uvrA and WP2 uvrA/pKM101, w/out S9.	[-]	[-] in TA98, TA100, TA1535, TA1537#Haworth et al 1983	[-]	#NTP					[-]					[+]						[+]							[-] without S9#Matsushima et al 1999	[I]				[+] with S9, not dose related, precipitation occurred at all doses#Galloway et al 1987				[+] in HPLT without S9#Huang et al 1996	[+]
143	Ochratoxin A	303-47-9	RWQKHEORZBHNRI-BMIGLBTASA-N	C[C@@H]1Cc2c(Cl)cc(C(=O)N[C@@H](Cc3ccccc3)C(=O)O)c(O)c2C(=O)O1	4.74	[-]								[-]	studies reported are the ones listed within#WHO Report 2001	[-] in [-] in TA98, TA100, TA1535, TA1537, TA102, w/out S9	[-] [-] in TA98, TA100, TA1535, TA1537 and 1 study DNA repair with E.coli WP2#WHO Report 2001	[-]		[TC]	[I]#Mitchell et al 1997							[I] in Tk locus w/out S9#Bendele et al 1985; [-] in HPRT locus in CH3 cells, reported cytotoxicity#Umeda et al 1977; but [+] in LacZ locus in NIH 3T3 cells transfected with human cytochrome P450#De Groene et al 1996;#WHO Report 2001	[+]							[+] in Ovine seminal vesicle cell cultures and CH embryo fibroblasts#WHO Report 2001	[+]	[-]			[-]				[-] in CHO cells, 2 NTP studies in#WHO Report 2001	[-]
144	gamma-Oryzanol	11042-64-1	FODTZLFLDFKIQH-XUNXSEOASA-N	COc1cc(\C=C\C(=O)O[C@@H]2CC[C@@]34CC35CC[C@@]6(C)[C@@H](CC[C@]6(C)C5CCC4C2(C)C)C(C)CCC=C(C)C)ccc1O	13.891	[-]											[-] in TA98, TA100, TA1535, TA1537 and E.coli WP2#ECVAM Review 2016; [-] in TA98, TA100, TA1535, TA1537 and E. coli WP2 uvrA#Tsushimoto et al 1991	[-]
145	Oxamyl	23135-22-0	KZAUOCCYDRDERY-UITAMQMPSA-N	CNC(=O)O\N=C(/SC)\C(=O)N(C)C	-0.48	[-]								[-]	[-] in TA98, TA100, TA1535, TA1537 and E.coli WP2#EFSA DAR 2004c; #EFSA Report 26 2005		[-] in TA98, TA100, TA1535, TA1537 and E. coli#FAO Report 2008; #Moriya et al 1983	[-]									[-] in Hgprt locus in CHO cells w/out S9#EFSA DAR 2004c	[-] in Hprt locus in CHO cells#FAO Report 2008	[-]															[-] in human peripherl blood lymphocytes w/out S9#EFSA DAR 2004c	[-] in HPLT cells#FAO Report 2008	[-]
146	Oxazepam	604-75-1	ADIMAYPTOBDMTL-UHFFFAOYSA-N	OC1N=C(c2ccccc2)c3cc(Cl)ccc3NC1=O	2.24	[-]				[-]	[-] in TA98, TA100, TA1535, TA1537, TA102						#ECVAM Review 2016	[-]		[-]	#Stopper et al 1993								[-]	[+]	#Stopper et al 1993						[+]	[-]	NTP		[-] in CA and SCE					[-]		[-]	NTP
147	Oxymetholone	434-07-1	ICMWWNHDUZJFDW-CCTJMHFWSA-N	C[C@@]1(O)CC[C@@H]2[C@H]3CC[C@@H]4CC(=O)\C(=C\O)\C[C@@]4(C)[C@@H]3CC[C@@]12C	3.61	[-]				[-]	[-] in TA97, TA98, TA100, TA1535#Zeiger et al 1992						[-] in TA98, TA100, TA1535, TA1537 and E.coli WP2#Holden et al 1999; #ECVAM Review 2016	[-]										[-] inTk locus#Holden et al 1999	[-]							[+] in SHE cells#Gibson et al 1997	[+]	[-]			[-] in CHO cells up to toxic concs				[-] in human lymphocytes#Holden et al 1999	[-]		[-]
148	Patulin	149-29-1	ZRWPUFFVAOMMNM-UHFFFAOYSA-N	OC1OCC=C2OC(=O)C=C12	-2.4	[-c]	TC[-]#Wehner et al 1978; TC[-]#Kuczuk 1978; TC[-]#Takahashi et al 1992; TC[-]#Wurgler et al 1991; TC[-]#Lafont et al1983; #Lindroth 1980 ; TC[-]#von Wright and Lindroth 1978; weak [+]#Canas 1996; TC[-]#Bartsch 1980										[-] in TA98, TA100, TA1535, TA1537, TA102#ECVAM Review 2016	[-]		[+]	[+] in Hprt locus#Shumacher et al 2005							[+] in Ttk locus without S9#Schumacher et al 2005b; [+] 8-azaguanine resistance without S9#Umeda et al 1972	[+]	[+]						[+] in human peripheral blood lymphocytes exposed up to 7.5 uM for 48 hours#Alves et al 2000; [+] in human peripheral blood lymphocytes exposed up to 7.5 uM for 48 hours#Donmez-Altuntas et al 2013; [+] in Chinese hamster V79 cells when exposed to 0.5 uM for 4 hours#Glaser and Stopper 2012; [+] in HepG2 cells exposed up to 0.8 M for 1 hour#Yang et al 2011; [+] in HepG2 cells exposed up to 0.75 uM …	[+]	[+]							[+] in v79 Chinese hamster cells exposed up to 0.95 uM for 17 hours#Alves et al 2000; [+] in HepG2 cells exposed up to 15 uM for 24 hours#Ayed-Boussema et al 2013; [+] in human perioheral lymphocytes up to 3.5x10-6M#Withers 1966; #Preston et al 1981; #Korte 1980; in C3H cells#Umeda et al 1977; #Thust et al 1982; in CHO primary cells#Kubiak and Kosz-Vnenchak 1983	[+]
149	Phenazone	60-80-0	VEQOALNAAJBPNY-UHFFFAOYSA-N	CN1N(C(=O)C=C1C)c2ccccc2	0.38	[-]											[-] in TA97, TA98, TA100, TA102, TA104#Parisis and Rao 1988; [-] in TA98, TA100#Kubojama and Fujii 1992; [-] in TA97A, TA98, TA100, TA102#Giri et al 1998; [-] in TA97, TA98, TA100, TA1535, TA1538#Kier et al 1986#ECVAM Review 2016	[-]
150	Phenformin.HCl	834-28-6	YSUCWSWKRIOILX-UHFFFAOYSA-N	Cl.NC(=N)NC(=N)NCCc1ccccc1	2.375	[-]				[-]	[-] in TA97, TA98, TA100, TA1535, TA1537#Zeiger et al 1988; #Zeiger 1997						[-] in TA102#Kirkland et al 2016	[-]		[-]			[E]	[U]					[I]									[-]	NTP		[-]	[-] at 50% toxicity#Hilliard et al 1998				[-]
151	Phenol	108-95-2	ISWSIDIOOBJBQZ-UHFFFAOYSA-N	Oc1ccccc1	1.46	[-]		[-]	[-] in 4 TA strains and E. coli WP2uvrA, up to 5 mg/plate, w/out S9.	[-]		[-]	[-] in TA98, TA100, TA1535, TA102, TA104, up to 5 mg/plate, w/out S9#Benfenati DB	[-]	[-] in TA1535, TA1537, at 10-100 ug/plate, wihout S9#Gilbert et al 1980; [-] in TA98, TA100, TA1535, TA1537, at 33, 3333 ug/plate, with S9 and 33-2500 ug/plate with S9#Haworth et al 1983; [-] in TA97, TA98, TA100, TA102, TA104, TA1535, at 20-5000 ug/plate, w/out S9#Glatt et al 1989; #EU RAR 64 2006			[-]		[+]			[+]	[E]			weak [+] in Hprt locus in V79 cells 25-500 ug/ml 2hrs treatment, withoutS9#Paschin and Bahitova 1982; [-] in Hprt locus in V79 cells up to 376.4 ug/ml 24 hrs treatment#Glatt et al 1989: [+] in Hprt locus in SHE cells 0.28-2.82 ug/ml 48 hrs treatment#Tsutsui et al 1997; weak [+] in Tk locus#Wangenheim and Bolcsfoldi 1988; #McGregor et al 1988b; #EU RAR 64 2006		[+]	[+]	[+]#Garriott et al 2002; #Miller et al 1995				[+] in CHO cells w/out S9#Miller et al 1995; [+] in V79 cells without S9#Glatt et al 1989; weak [+] in human lymphocytes without S9#Yager et al 1990; #EU RAR 64 2006		[+]	[+] at >10 mM			[+]			[+] in CHO cells w/out S9 (Ivett et al, 1989); [-] in SHE cells without S9 (Tsutsui et al, 1997) [EU-RAR vol 64]
152	Phenylbutazone	50-33-9	VYMDGNCVAMGZFE-UHFFFAOYSA-N	CCCCC1C(=O)N(N(C1=O)c2ccccc2)c3ccccc3	3.16	[-]				[-]	[-] in TA98, TA100, TA1535, TA1537						[-] in TA98, TA100, TA1535, TA1537, TA102#ECVAM Review 2016; [-] in TA102#Giri and Mukhopadhyay 1998	[-]		[+]	[+] more clearly with S9#Honma et al 1999;#Schisler et al 2018		[+] more clear and reproducible with S9	[+]					[+]									[+]	#Galloway et al 1987		Clear [+] in CHO cells with S9				[+] in human lymphocytes and CHL cells without S9#Ishidate et al 1988	[+]		[-]	#Seiler 1975; I have not been able to check this reference
153	1-Phenyl-3-methyl-5-pyrazolone	89-25-8	QELUYTUMUWHWMC-UHFFFAOYSA-N	CC1=NN(C(=O)C1)c2ccccc2	2.56	[-]				[-]	[-] in TA98, TA100, TA1535, TA1537, up to 10 mg/plate#Dunkel et al 1985; #Zeiger et al 1987						[-] in TA98, TA100, TA1535, TA1537, TA1538 and E.coli WP2#ECVAM Review 2016; [-] in TA98, TA100, TA1535, TA1537, TA102, up to 5 mg/plate#SCCP/1033/06	[-]		[E]			[+] in Tk locus with S9 and [I] without S9#McGregor et al 1991	[E]				[+] in Tk locus in L5178Y cells with S9#SCCP/1033/06; [-] in Hprt locus in L5178Y cells w/out S9#SCCP/1033/06	[E]							[-] in human peripheral blood lymphocytes w/out S9#SCCP/1033/06	[-]	[-]			[-] in CHO cells w/out S9;					[-]
154	Phorate (Thimet)	298-02-2	BULVZWIRKLYCBC-UHFFFAOYSA-N	CCOP(=S)(OCC)SCSCC	3.56	[-]	#various studies										[-] in TA97, TA98, TA100, TA1535 and E.coli WP2#ECVAM Review 2016; [-] in standard strains and E. coli#Sharma et al 1988, abstract; and [-]#Simmon et al 1979, abstract	[-]										[-] in Hprt locus in CHO cells w/out S9#Sharma et al 1988	[-]									[E]							[+] in CHO cells, without S9, although authors call 13% aberrant cells as questionable; [-] with S9#Lin et al 1987; [+] in human lymphocytes#Timoroglu et al 2014	[+]		[+]
155	Phthalic anhydride	85-44-9	LGRFSURHDFAFJT-UHFFFAOYSA-N	O=C1OC(=O)c2ccccc12	1.6	[-]		[-]	[-] in 4 TA strains and E. coli WP2uvrA, up to 5 mg/plate, w/out S9.	[-]		[-]	[-] in TA98, TA100, TA1535, TA1537, TA 102 and E. coli WP2uvrA, w/out S9#Benfenati DB				[-]#Zeiger et al 1985	[-]		[+]			[+]	[U]					[I]									[+]			[-]				[-]#Galloway et al 1987; [+] in CHO at precipitation conc and high toxicity only, without S9#Hilliard et al 1998	[-]
156	Piperonyl butoxide	51-03-6	FIPWRIJSWJWJAI-UHFFFAOYSA-N	CCCCOCCOCCOCc1cc2OCOc2cc1CCC	4.75	[-]				[-]	[-] in TA98, TA100, TA1535, TA1537#Haworth et al 1983					[-] in TA98, TA100, TA1535, TA1537, TA102, w/out S9	[-] in TA97, TA102#Fujita et al 1994; [-] in TA98, TA100, TA1535, TA1537, TA1538#Butler et al 1996; [-] in E. coli#FAO Report 2011; [-] in E. coli WP2 hcr#Moriya et al 1983	[-]		[+]			[+]#McGregor et al 1988b	[+]				[-] in Hprt in CHO cells#Butler et al 1996	[+]									[-]			[-]	#Galloway et al 1987			[-] in CHO cells#Butler et al 1996; [-] in CHO cells#FAO Report 2011	[-]
157	Polysorbate 80	9005-65-6		CCCCCCCC\C=C\CCCCCCCC(=O)OCCOCC(OCCO)C1OC(CC1OCCO)OCCO		[-]				[-]	[-] in TA97, TA98, TA100, TA1535			[-]	[-] in TA97, TA98, TA100, TA1535, no cross-linking or oxidising activity expected#EFSA Journal 13 2015		[-] in TA102#Lin and Chen 2011; tween 80 (synonim) studied as alternative solvent for ames test, no info on m.a.; [-] in TA98, TA100, TA1535, TA1537#ECVAM Review 2016;#Yamada and Homna 2018	[-]																				TC [+]			[+] CA and [-] SCE			[-] in CH fibroblasts, without S9#EFSA Journal 13 2015		[+]
158	Progesterone	57-83-0	RJKFOVLPORLFTN-LEKSSAKUSA-N	CC(=O)[C@@H]1CC[C@@H]2[C@H]3CCC4=CC(=O)CC[C@@]4(C)[C@@H]3CC[C@@]12C	3.87	[-]				[-]	[-] in TA97, TA98, TA100, TA1535						[-] in TA97, TA98, TA100, TA1535 and E.coli WP2#ECVAM Review 2016; [-] in E. coli#Dunkel et al 1984	[-]		[-]			[-]	[U]					[I]							[-] in human lymphocytes up to 10 ug/m but may not be high enoughl#Baeyens et al 2005; [+] in MCL-5 cells#Kayani and Parry 2008	[+]	[-]	[- ]in CHL cells and human lymphocytes up to 1.5 mM#Ishidate et al 1988						[-] in human lymphocytes up to 35 uM#Ricoul et al 1998; [-] in SHE cells#Tsutsui et al 1995	[-]		[+]
159	Pyridine	110-86-1	JUJWROOIHBZHMG-UHFFFAOYSA-N	c1ccncc1	0.65	[-]		[-]	[-] in 4 TA strains and E. coli WP2uvrA, w/out S9.	[-]	[-] in TA97, TA98, TA100, TA1535#Zeiger 1997						[-] in TA102#Aeschbacher et al 1989	[-]		[-]	#Mitchel et al 1997		[E]	[U]					[I]									[-]	NTP		[-]					[-]		[-]	#IARC vol 77 2000
160	Pyrimethamine	58-14-0	WKSAUQYGYAYLPV-UHFFFAOYSA-N	CCc1nc(N)nc(N)c1c2ccc(Cl)cc2	2.69	[-]				[-]	[-] in TA98, TA100, TA1535, TA1537						[-] in TA98, TA100, TA1535, TA1537 and E. coli WP2#ECVAM Review 2016; [-] in E. coli#Ono-Ogata et al 2002	[-]										[+]#Moore et al 1985	[+]	[+]	[+] for aneuploidy#Parry et al 2002					[-] in V79 cells#Seelbach et al 1993; [-] in human lymphocytes with S9#Migliore and Nieri 1991; [-] in human lymphocytes w/out S9#Van Hummelen and Kirsch-Volders 1992; [-] in Chinese hamster embryo cells#Natarajan et al 1993; [-] for kinetochore [+] MN in human fibroblasts#Bonatti et al 1992; [+] in CHL cells#Ono and Yoshimura 1996; [+] for kinetochore [-] MN in LUC2 cells#Lynch and Parry 1993; […	[E]	[+]			[+]	[+] in CHO cells with S9			[+] in human lymphocytes#Egeli and Erdogan 1991;#Egeli and Tunca 1997;#Egel et al 2002); [+] in CHL cells without S9#Ono et al 1994; [-] for numerical CA in human lymphocytes#Sbrana et al 1993; [+] for aneuploidy/polyploidy in LUC2 cells#Warr et al 1993	[+]
161	Pyriofenone	688046-61-9	NMVCBWZLCXANER-UHFFFAOYSA-N	COc1cc(C)c(C(=O)c2c(C)c(Cl)cnc2OC)c(OC)c1OC	3.729									[-]	[-] in TA98, TA100, TA1535, TA1537 and E. coli#EFSA DAR 2012; #EFSA Journal 11 2013			[-]									[-]#EFSA DAR 2012		[-]															[-] in CHL cells#EFSA DAR 2012		[-]
162	Reserpine	50-55-5	QEVHRUUCFGRFIF-MDEJGZGSSA-N	CO[C@H]1[C@@H](C[C@@H]2CN3CCc4c([nH]c5cc(OC)ccc45)[C@H]3C[C@@H]2[C@@H]1C(=O)OC)OC(=O)c6cc(OC)c(OC)c(OC)c6	3.32	[-]				[-]	[-] in TA97, TA98, TA100, TA1535						[-] in TA97, TA98, TA100, TA1535 and E. coli WP2#ECVAM Review 2016; [-] in E. coli#Dunkel et al 1985	[-]		[-]			[-]	[U]				[-] in SHE cells at 2 loci#Tsutsui et al 1994	[I]							[-] in human lymphocytes and HepG2 cells#Kevekordes et al 2001	[-]	[-]	NTP		[-]	[-] in CHO cells up to 50 ug/ml without S9 and 200 ug/ml with S9			[-] in SHE cells#Tsutsui et al 1994; [-] in CHL cells#Ishidate et al 1988; [-] in mouse FM3A cells but only tested without S9#Kodama et al 1980	[-]		[+] due to hypothermia	#Tsutsui et al 1994
163	Resorcinol (1,3-dihydroxybenezene)	108-46-3	GHMLBKRAJCXXBS-UHFFFAOYSA-N	Oc1cccc(O)c1	0.8	[-]		[-]	[-] in TA98, TA100, TA1535, TA1537, TA102, TA104 and E. coli WP2uvrA and WP2 uvrA/pKM101, w/out S9.								[-]#Hakura et al 1996; #JETOC 1997	[-]		[+]			[+]	[+]					[+]	[+]	[+] in human lymphocytes#Guadano et al 1998					[+] in p53-deficient hamster cells#Darroudi and Natarajan 1983; [-] in p53-competent human cells#Fowler et al 2012a	[+]	[+]	[+] at >10 mM	[+] in CHL cells (6-18, 24-0 or 48-0h treatment without S9 and at 6-18h tretament with S9)	[+]					[+]
164	Ropinorole	91374-21-9	UHSKFQJFRQCDBE-MADFRBAASA-N	CCCN(CCC)CCc1cccc2NC(=O)Cc12	2.7												[-] in TA98, TA100, TA1535, TA1537#Bramibilla and Martelli 2009; [-] in E. coli#BfArM Doc	[-]										[-] up to 2160 ug/ml and 5000#Brambilla and Martelli 2009	[-]																[-] in human lymphocytes up to 506 ug/ml#Brambilla and Martelli 2009; [-] up to 5000 ug/ml#Brambilla andMartelli 2008	[-]
165	Rosuvastatin	287714-41-4	RGEBGDYYHAFODH-SYRJKFITSA-M	[Na+].[2H]C([2H])([2H])N(c1nc(C(C)C)c(\C=C\[C@@H](O)C[C@@H](O)CC(=O)[O-])c(n1)c2ccc(F)cc2)S(=O)(=O)C	2.431												[-] in TA98, TA100, TA1535, TA1537#Bramibilla and Martelli 2009; [-] in E. coli#BfArM Doc	[-]										[-] up to 4000 ug/ml#Brambilla and Martelli 2009	[-]																[-] in human lymphocytes up to 1000 ug/ml#Brambilla and Martelli 2009	[-]
166	Rotenone	83-79-4	JUVIOZPCNVVQFO-HBGVWJBISA-N	COc1cc2OC[C@@H]3Oc4c5C[C@H](Oc5ccc4C(=O)[C@@H]3c2cc1OC)C(=C)C	4.1	[-]				[-]	[-] in TA98, TA100, TA1535, TA1537						[-] in TA98, TA100, TA1535, TA1537, TA102#Guadano et al 2000#ECVAM Review 2016	[-]		[+]			[+]	[+]					[+]	[+]	[+] in human lymphocytes#Guadano et al 1998					[+] in human lymphocytes without S9 but [-] with S9#Guadano et al 1998; [+] in V79 cells but [-] in MCL-5 cells#Johnson and Parry 2008	[+]	[-]	#Anderson et al 1990		[E] in CHO cells without S9, increase only at mid-dose				[-] in human ymphocytes#Guadano et al 1998; [+] in human lymphocytes when treaed during G1/S or S phases#de Lima et al 2005; [+] for aneuploidy, polyploidy and endoredulpication in CHL cells#Matsumoto and Ohta 1991	[+]
167	Saccharin/Sodium Saccharin	128-44-9/81-07-2	WINXNKPZLFISPD-UHFFFAOYSA-M	[Na+].[O-]C1=NS(=O)(=O)c2ccccc12		[-]	[-] in TA98, TA100, TA1535, TA1537#Zeiger 1997										[-]#Rao et al 1979; [-]#Bandyopadhyay et al 2008; [-] including TA102#Fujita and Sasaki 1986;#Kirkland et al 2016	[-]		[-]								[I]#Mitchell et al 1997 based upon#Clive et al 1979	[-]							[-] in p53 deficient and competent cells#Fowler et al 2012a	[-]	[+]	[+] at 8000ug/ml#Ishidate et al 1988						[+] only above 10 mM#Ishidate and Odashima 1977#Ashby and Ishidate 1986	[-]
168	Salicylazosulfapyridine (Sulfasalazine)	599-79-1	NCEXYHBECQHGNR-QZQOTICOSA-N	OC(=O)c1cc(ccc1O)N=Nc2ccc(cc2)S(=O)(=O)Nc3ccccn3	3.81	TC [-]	[-]#Snyder 2009; TC [-]#Zeiger et al 1987; TC [-]#Iatropoulos et al 1997; TC [-]#Zeiger et al 1988			[-]	[-] in TA97, TA98, TA100, TA1535						[-] in TA97, TA98, TA100, TA1535 and E. coli WP2#ECVAM Review 2016	[-]										[-] in Hprt locus, no details#Snyder and Green 2001	[I]	[+]						[+] in human lymphocytes without S9#Mackay et al 1989;#Iatropoulos et al 1997	[+]	TC[-]; [E]							[E] but no detail#Snyder and Green 2001;#Snyder 2009; [-] in CHO cells, w/out S9, up to 1000 ug/ml#Bishop et al 1990	[-]		[+]; [E]
169	SD-0203	N/A				[-]	#Yoo and Lee 2005										[-] in TA98, TA100, TA1535, TA1537, TA102#ECVAM Review 2016; [-] in TA98, TA100, TA1535, TA1537, TA102, up to 10 uM (>5000 ug)/plate#Yoo and Lee 2005	[-]																				TC [-]							[-] in CHO cells up to 10 mM, 5 hr treatments w/out S9, but only 100 cells scored#Yoo and Lee 2005	[I]		[+]	#Yoo and Lee 2005
170	SD-2007	N/A				[-]	#Yoo and Lee 2005										[-] in TA98, TA100, TA1535, TA1537, TA102#ECVAM Review 2016; [-] in TA98, TA100, TA1535, TA1537, TA102, up to 10 uM (>5000 ug)/plate#Yoo and Lee 2005	[-]																				TC [-]							[-] in CHO cells up to 10 mM, 5 hr treatments w/out S9, but only 100 cells scored#Yoo and Lee 2005	[I]		[+]	#Yoo and Lee 2005
171	Sodium dehydroacetate	4418-26-2	ZPNRBQVNNIDJHX-UHFFFAOYSA-M	[Na+].CC(=O)C1=C([O-])C=C(C)OC1=O	-2.57	TC [-]	#Ishidate et al 1984;#Zeiger et al 1987			[-]	[-] in TA98, TA100, TA1535, TA1537						[-] in TA98, TA100, TA1535, TA1537, TA102#ECVAM Review 2016; [-] in TA102#Fujita and Sasaki 1986; [-] in E. coli#Ohta et al 1980	[-]																				[+]							[+] in CHL cells#Ishidate et al 1988; [-] in DON cells tested without S9#Ishidate et al 1988; [+] in human lymphocytes without S9 at >50% toxicity#Kirkland et al 1990	[E]		[+]	#Hayashi et al 1988
172	Sodium diclofenac	15307-79-6	KPHWPUGNDIVLNH-UHFFFAOYSA-M	[Na+].[O-]C(=O)Cc1ccccc1Nc2c(Cl)cccc2Cl													[-] in TA98, TA100, TA1535, TA1537 and E. coli#Stoyanov et al 1987;#Kuboyama and Fujii 1992;#Kadotani et al 1984	[-]										[-] in Tk and Hprt loci in CHO cells w/out S9 but 75-80% toxicity#Snyder and Green 2001; #FDA	[-]																[-]#Snyder and Green 2001; [-] in rat lymphocytes 2hrs with S9, 17 hrs without S9 relative survival reduced at 25 and 56% and MI reduced at 38 and 64%, not clear how many cells scored#FDA	[-]
173	Sodium arsenite	7784-46-5	PTLRDCMBXHILCL-UHFFFAOYSA-M	[Na+].[O-][As]=O		[-]											[-] in TA97, TA98, TA100, TA1535, TA1537, TA102#De Flora et al 1984; [-] in TA102#Marzin and Phi 1985	[-]										[+] in Tk locus #Moore et al 1997; [+] in Tk locus#Soriano et al 2007; [+] for large deletion mutations in AL cells#Hei et al 1998; weak [+] for gpt mutations in AS52 cells#Meng and Hsie 1996	[+]							[+]#Sciandrello et al 2002;#Yih and Lee 1999;#Sinha et al 2005;#Colognato et al 2007, at low concentrations; [+]#Ramirez et al 2003;#Chen et al 2013; weak [+]#Moore et al 1997	[+]	[+]	[+] at only 13 ug/ml						[+] structural and numerical CA#Jha et al 1992; [+] including endoredulpication#Huang et al 1995; [+]#Kochhar et al 1996; numerical changes#Ramirez et al 1997;#Rupa et al 1997; #Chakraborty and De 2009; [+]#Moore et al 1997; #Radha and Natarajan 1998; #Mahata et al 2004; #Hagiwara et al 2006; #Chakraborty and De 2009	[+]
174	Safrole	94-59-7	ZMQAAUBTXCXRIC-UHFFFAOYSA-N	C=CCc1ccc2OCOc2c1	3.45	[-]				[-]	[-] in TA97, TA98, TA100, TA1535, TA1537#Zeiger et al 1985					[-] in TA98, TA100, TA1535, TA1537, TA102, w/out S9	[-] in TA102#Jung et al 1992; [-] in TA102#Mueller et al 1993; [-] in TA102 and E. coli WP2pKM101 and WP2 uvrApKM101#Watanabe et al 1998; [-] in E. coli WP2 uvrA#Sekizawa and Shibamoto 1982; [-] in TA98, TA100, TA1535, TA1537, TA1538#To et al 1982	[-]		[+]			[+]#Mitchell et al 1988;#Myhr et al 1985	[E]				[+]#Amacher and Turner 1985; [+]#Styles et al 1985; [-]#Oberly et al 1985	[+]	[+]	#Nesslany and Marzin 1999						[+]	[+]	#Ishidate et al 1988		[-]	#Gulati et al 1985			[+]#Tayama 1996	[+]
175	Sodium fluoride	7681-49-4	PUZPDOWCWNUUKD-UHFFFAOYSA-M	[F-].[Na+]	2.53	TC [-]	#Haworth et al 1983;#Martin et al 1979;#Tong et al 1988			[-]	[-] in TA98, TA100, TA1535, TA1537#Haworth et al 1983						[-] in TA97a, TA98, TA100, TA1535, TA102#Li et al 1987; [-] in E. coli WP2 uvrA, fluctuation test#Li et al 1990; #Ribeiro et al 2004	[-]		[E]			[+]#Caspary et al 1987	[U]				[-] in Hprt locus without S9 in V79#Slamenova et al 1992; [-] in Hprt locus in CHO-K1-BH4#Oberly et al 1990; [-] in Hgprt locus in rat liver epithelial cells#Tong et al 1988; [+] in Tk locus MLA#Cole et al 1986	[E]									[+]			[+] and [-] CA in CHO cells; [+] and [-] SCE in CHO cells				[+]#Aardema et al 1989; [+]#Scott and Roberts 1987; [+] in human diploid fibroblasts#Hayashi et al 1993; [-] in human diploid fibroblasts, treated for 1-3 weeks#Tsutsui et al 1995; [+]ve in HPLT#Albanese 1987; [+] in numan cells#Kishi and Ishida 1993	[+]		[+]	#Pati and Bhunya 1987
176	Sulfisoxazole	127-69-5	NHUHCSRWZMLRLA-UHFFFAOYSA-N	Cc1noc(NS(=O)(=O)c2ccc(N)cc2)c1C	1.01	[-]											[-] in TA98, TA100, TA1535, TA1537#Zeiger 1997; #Zeiger et al 1988; [-] in E. coli#Dunkel et al 1984	[-]		[+]			[+]	[U]				[I]#Mitchell et al 1997; weak [+] at <205 RTG#Myhr and Caspary 1991	[I]							[-] in p53 deficient hamster and in human competent cells#Fowler et al 2012a	[-]	[-]	#Ishidate et al 1988; #Ivett et al 1989		[-]					[-]
177	Tafethion	563-12-2	RIZMRRKBZQXFOY-UHFFFAOYSA-N	CCOP(=S)(OCC)SCSP(=S)(OCC)OCC	5.07	[-]	[I]#Simmon et al 1979; [-] in E. coli#Moriya et al 1983										[-] in TA98, TA100, TA1535, TA1537 and E. coli WP2#ECVAM Review 2016	[-]												[+]						[+] in CHL cells#Ni et al 1993	[+]
178	Tertbuthylazine (N-tert-butyl-6-chloro-N'-ethyl-1,3,5-triazine-2,4-diamine)	5915-41-3	FZXISNSWEXTPMF-UHFFFAOYSA-N	CCNc1nc(Cl)nc(NC(C)(C)C)n1	3.21							[-]	[-] in TA98, TA100, TA1535, TA1835, TA102, and E. coli WP2uvrA (study 1); [-] in TA98, TA100, TA1535, TA1537, TA1538 (study 2); [-] in TA98, TA100, TA1535, TA1537 and E. coli WP2uvrA (study 3)#ECHA RAC 2015					[-]							[-] in Hgprt locus in V79 cells#Hertner GLP study; [-] in Hgprt locus in V79 cells with S9#Seeberg GLP study; [+] without S9#Seeberg GLP study in#ECHA RAC 2015				[I]														[-] in CHO cells#Hertner 1995c;#Seeberg 1988a;#ECHA RAC 2015			[-]
179	2,3,5,6-Tetrachloro-4-nitroanisole	2438-88-2	BGPPUXMKKQMWLV-UHFFFAOYSA-N	COc1c(Cl)c(Cl)c(c(Cl)c1Cl)[N+](=O)[O-]	4.47	[-]				[-]	[-] in TA97, TA98, TA100, TA1535, TA1537						[-] in E. coli WP2#Dunkel et al 1985; #ECVAM Review 2016	[-]		[+]			[+]	[U]					[I]									[E]			[E]	[E] in CHO cells (details not accessible)				[E]
180	Tetrachlorvinphos	961-11-5		COP(=O)(OC)O\C(=C/Cl)\c1cc(Cl)c(Cl)cc1Cl	3.53	[-]				[-]	[-] in TA97, TA98, TA100, TA1535						[-] in TA1535-97-98-100 and E.coli WP2 and WP2uvrA#Brooks et al 1982;#ECVAM Review 2016; [-] in TA102#Ruiz and Marzin 1997; [-] in E. coli WP2#Moriya et al 1983	[-]																				[-]			[-]	[-] in CHO cells up to toxic concs w/out S9			Clearly [+] in cultured mouse spleen cells at low concs, 4 hr treat with 20 hr recovery#Amer and Aly 1992; weak [+] in human lymphocytes#Kurinnyi and Pilinskaia 1977	[+]
181	Tertiary-butylhydroquinone	1948-33-0	BGNXCDMCOKJUMV-UHFFFAOYSA-N	CC(C)(C)c1cc(O)ccc1O	2.816					[E]; [-]	[-] in TA97, TA98, TA100, TA1535, TA1537			[-]	#EFSA Journal 84 2004		[-] in TA102 and TA104#Hageman et al 1988; #Matsuoka et al 1990	[-]																		[+] in V79, CHO, CHL, TK6; [E] in Huly but [-] in HepG2 cells#Fowler et al 2012a	[+]				[+]	[+] only where few cells could be scored (toxicity?)				[+]
182	Tetrakis(hydroxymethyl)phosphonium chloride/Tetrakis(hydroxymethyl)phosphonium sulfate	124-64-1/55566-30-8	AKXUUJCMWZFYMV-UHFFFAOYSA-M/ HFDZMBPIARIWLN-UHFFFAOYSA-M	[Cl-].OC[P+](CO)(CO)CO/ OC[P+](CO)(CO)CO.OC[P+](CO)(CO)CO.[O-]S(=O)(=O)[O-]		[-]				[-]	[-] in TA97, TA98, TA100, TA1535, TA1537; #[-] in TA97, TA98, TA100, TA1535, TA1537, sulfate form#Zeiger 1990						[-] in TA102#Kirkland et al 2016; #[-] including TA1538, sulfate form#Connor et al 1980	[-]		[+] strong at 30% RTG, chloride form			[+]#Myhr et al 1990	[+]				for the two tetrakis salts no differences reported for NTP MLA data same article	[+]									[+]	#Anderson et al 1990		[+]	#Anderson et al 1990				[+]
183	3,3',5,5'-Tetramethylbenzidine	54827-17-7	UAIUNKRWKOVEES-UHFFFAOYSA-N	Cc1cc(cc(C)c1N)c2cc(C)c(N)c(C)c2	4.11	TC [-]	#McCann et al 1975; #Zeiger et al 1988			[-]	[-] in TA97, TA98, TA100, TA1535						[-] in TA97, TA98, TA100, TA1535, TA102#ECVAM Review 2016; [-] in TA102#Makena and Chung 2007	[-]		[U]			[+] and [-] results, overall concluded [E]#Caspary et al 1988	[U]				[-] to highly toxic concs, 4 hr treatments w/out#Oberly et al 1984; [-] in Hprt locus in CHO cells#Oberly et al 1996	[E]																[-] in CHO cells#Oberly et al 1996	[-]		[E]	[-] no details #Salamone et al 1981;#Tsuchimoto and Matter 1981; [+] no details #Kirkhart 1981
184	Thioacetamide	62-55-5	YUKQRDCYNOVPGJ-UHFFFAOYSA-N	CC(=S)N	-0.26	[-]				[-]	[-] in TA97, TA98, TA100, TA1535, TA1537						[-] in TA97, TA98, TA100, TA1535, TA1537, TA102 (with S9 only) and E. coli WP2#ECVAM Review 2016; [-] in TA102 and E. coli with S9#Dunkel et al 1984;#Watanabe et al 1998	[-]		[+]			[+]	[U]				[-] in Hprt locus#Augustine et al 1982	[I]									[TC]	[-] in CHL cells but only tested without S9#Ishidate et al 1988							[I]		[+]
185	4,4-Thiobis(6-tert-butyl-m-cresol) (Santonox-R)	96-69-5	HXIQYSLFEXIOAV-UHFFFAOYSA-N	Cc1cc(O)c(cc1Sc2cc(c(O)cc2C)C(C)(C)C)C(C)(C)C	7.069	[-]				[-]	[-] in TA98, TA100, TA1535, TA1537#Zeiger et al 1987	[-]	[-] in TA98, TA100, TA1535, TA1537 and E. coli WP2 uvrA, w/out S9#Benfenati DB					[-]																				[-]		[-] in CHL cells at 6-18, 24-0 or 48-0h treatment without S9 and at 6-18h tretament with S9.	[-]					[-]
186	Tetrahydrofuran	109-99-9	WYURNTSHIVDZCO-UHFFFAOYSA-N	C1CCOC1	0.46	[-]		[-]	[-] in 4 TA strains and E. coli WP2uvrA, up to 10 mg/plate, w/out S9.	[-]	[-] in TA97, TA98, TA100, TA1535, TA1537#Mortelmans et al 1986							[-]		TC	#Mitchell et al 1997								[I]							[-] in SHE embryo cells at 3000–4000 μg/ml and 3000 μg/ml and above without S9#Gibson et al 1997;#MAK Jan 2014	[-]	[-]	NTP		[-]	#Galloway et al 1987				[-]
187	Tolterodine	124937-51-5	OOGJQPCLVADCPB-HXUWFJFHSA-N	CC(C)N(CC[C@@H](c1ccccc1)c2cc(C)ccc2O)C(C)C	5.576												[-] in TA97, TA98, TA100, TA1535, TA1537 and in E.coli#Kirkland et al 2016	[-]										[-] up to 2160 ug/ml#Brambilla and Martelli 2009	[-]																[-] up to 506 ug/ml in human lymphocytes#Brambilla and Martelli 2009	[-]
188	Toluene	108-88-3	YXFVVABEGXRONW-UHFFFAOYSA-N	Cc1ccccc1	2.73	[-]				[-]	[-] in TA98, TA100, TA1535, TA1537	[-]	[-] in TA98, TA100, TA1535, TA1537, up to 1000 µg/plate, w/out Aroclor 1254 ma, liquid preincubation procedure; [-] in TA98, TA100, TA1535, TA1537, TA1538, up to 2000 µg/plate, w/out S9; [-] in E. coli WP2				[-] in TA98, TA100, TA1535, TA1537 and E. coli WP2A#WHO Report 2000	[-]		[+]			[E]	[E]	[-] in 2 different Tk assays, unpublished				[E]	[-]	#Von der Hude et al 2000					[-] in V79 cells#Von der Hude et al 2000; [-] in human lymphocytes#Zarani et al 1999;#Gerner-Smidt and Friedrich 1978	[-]	[-]	NTP		[-] in CHO cells w/out S9, up to 1600 µg/mL					[-]		[+]
189	o-Toluenesulfonamide	88-19-7	YCMLQMDWSXFTIF-UHFFFAOYSA-N	Cc1ccccc1S(=O)(=O)N	0.84	[-]		[-]	[-] in 4 TA strains and E. coli WP2 uvrA up to 5 mg/plate w/out S9.									[-]																						[-] in CHL cells at 6-18, 24-0 or 48-0h treatment without S9 and at 6-18h tretament with S9.						[-]		[-]	#Eckhardt et al 1980
190	m-Toluidine/m-Toloudine hydrochloride	638-03-9/ 108-44-1	VDXZPXIEEVOGLV-UHFFFAOYSA-N	Cl.Cc1cccc(N)c1		[-]				[-]	[-] in TA97, TA98, TA100, TA1535, TA1537						[-] in TA97, TA98, TA100, TA1535, TA1537#Mueller et al 1993; [-] in TA102 but in free base#Mueller et al 1993;#ECVAM Review 2016; [-] in TA102, free base#Jung et al 1992	[-]							[-]	[-] in Hprt locus in V79 cells, w/out S9, two studies			[-]														[-] in CHL/IUL cells w/out S9			[-]
191	Toremifene/Toremifene citrate	89778-26-7/ 89778-26-8	XFCLJVABOIYOMF-QPLCGJKRSA-N	CN(C)CCOc1ccc(cc1)\C(=C(\CCCl)/c2ccccc2)\c3ccccc3		[-]	#Snyder 2009; #Williams et al 1998										[-] in TA98, TA100, TA1535, TA1538 and E. coli WP2#Williams et al 1998; #Snyder 2009	[-]																		TC [+] in metabolically competent human lymphoblastoid cells#Styles et al 1994	[+]	[+]							[+] but no detail#Snyder 2009; [+] for polyploidy in SHE cells#Tsutsui et al 1997; [+] for numerical abs in MCL-5 cells#Styles et al 1997; [-] for structural abs in human lymphocytes#Williams et al 1998	[+] (numerical)
192	2,4,5-Trichlorophenoxyacetic acid	93-76-5	SMYMJHWAQXWPDB-UHFFFAOYSA-N	OC(=O)COc1cc(Cl)c(Cl)cc1Cl	3.31	[-]	TC [-]#Mortelmans et al 1984; TC [-]#Herbold et al 1982; [-] George et al 1992			[-]	[-] in TA98, TA100, TA1535, TA1537						[-] in TA98, TA100, TA1535, TA1537 and TA102#ECVAM Review 2016; [-] in TA102#Mersch-Sundermann et al 1988; [-] in TA104#George et al 1992	[-]																				[+]			[+] in CHO cells with S9, but with precipitation				#Galloway et al 1987	[+]		[-]	#Jenssen and Renberg 1976
193	Triethanolamine	102-71-6	GSEJCLTVZPLZKY-UHFFFAOYSA-N	OCCN(CCO)CCO	-1	[-]				[-]	[-] in TA98, TA100, TA1535, TA1537						[-] in TA98, TA100, TA1535, TA1537 and E. coli WP2#ECVAM Review 2016; [-] in E. coli#Dean et al 1985; #Inoue et al 1982	[-]							[-] in Tk locus up to 1500 ug/ml				[-]									[-]			[-] in CHO cells w/out S9 up to 10,000 ug/ml				[-] in CHL cells, but without S9 only#Inoue et al 1982	[-]		[-]	#IARC vol 77 2000
194	Trichlorofluoromethane	75-69-4	CYRMSUTZVYGINF-UHFFFAOYSA-N	FC(Cl)(Cl)Cl	2.53	[-]		[-]	[-] in 4 TA strains and E. coli WP2uvrA, up to 50% gas exposure, w/out S9.	[-]	[-] in M245#Zeiger et al 1987						[-]#Araki et al 1994; #Longstaff et al 1984	[-]										[I] or [-] in Tk locus with S9 in AC246 cells#Seifried et al 2006; #Seifried et al 2008; [-] in Hgprt locus in CHO cells#Krahn et al 1980	[-]
195	Tricresyl phosphate	1330-78-5	IUJIYUAKFBGBCG-UHFFFAOYSA-N	Cc1ccc(OP(=O)(Oc2ccc(C)cc2)Oc3ccc(C)cc3)cc1.Cc4cccc(OP(=O)(Oc5cccc(C)c5)Oc6cccc(C)c6)c4.Cc7ccccc7OP(=O)(Oc8ccccc8C)Oc9ccccc9C	5.11	[-]				[-]	[-] in TA98, TA100, TA1535, TA1537						[-] in TA102, without details#Gee et al 1998;#ECVAM Review 2016	[-]		[-]	#Mtitchell et al 1997								[-]									[-]			[-] CA and SCE					[-]
196	Thiourea	62-56-6	UMGDCJDMYOKAJW-UHFFFAOYSA-N	NC(=S)N	-1.08	[-]		[-]	[-] in 4 TA strains and E. coli WP2 uvrA/pKM101, up to 5 mg/plate, w/out S9.	[-]	#Dunkel et al 1984; #Zeiger et al 1988							[-]		[E]			[+]#Myhr et al 1988; [-]#Mitchell et al 1988	[U]				[-]#Wangenheim and Bolcsfoldi 1988	[E]							[+] in V79 at >10 mM#Ziegler-Skylakakis et al 1998	[-]
197	Topiramate	97240-79-4	KJADKKWYZYXHBB-XBWDGYHZSA-N	CC1(C)O[C@H]2CO[C@]3(COS(=O)(=O)N)OC(C)(C)O[C@@H]3[C@H]2O1	-1.204												[-] in TA98, TA100, TA1535, TA1537 and in E. coli#Kirkland et al 2016	[-]										[-] up to 5000 ug/ml#Brambilla and Martelli 2009; [-]#BfArM Doc	[-]																[-] in human lymphocytes up to 5000 ug/ml#Brambilla and Martelli 2009; #BfArM Doc	[-]
198	1,2,4-trimethylbenzene	95-63-6	GWHJZXXIDMPWGX-UHFFFAOYSA-N	Cc1ccc(C)c(C)c1	3.63	[-]											[-] in TA97a, TA98, TA100, TA102#Janik-Spiechowicz et al 1998	[-]																						[-] in CHL cells at 6-18, 24-0 or 48-0h treatment without S9 and at 6-18h tretament with S9.						[-]		[-]	#Janik-Spiechowicz et al 1998
199	Triphenyltin hydroxide	76-87-9	BFWMWWXRWVJXSE-UHFFFAOYSA-M	O[Sn](c1ccccc1)(c2ccccc2)c3ccccc3	3.53	[-]				[-]	[-] in TA97, TA98, TA100, TA1535, TA1537						[-] in TA97, TA98, TA100, TA1535, TA1537 and E.coli WP2#ECVAM Review 2016; [-] in E. coli WP2#Dunkel et al 1985	[-]		[+]			[+]	[E]				[-] in Hprt locus in CHO cells#Oshiro et al 1991	[E]	[+]	#Oshiro et al 1991					weak [+] (<2-fold) in CHO cells w/out S9, but control MN frequencies high#Chao et al 1999; [+] in CHO cells with S9#Oshiro et al 1991	[+]	[-]	NTP		[-] in CHO cells				[-] in CHO cells, tested without S9 only#Sasaki et al 1993	[-]
200	Tris(2-ethylhexyl)phosphate	78-42-2	GTVWRXDRKAHEAD-UHFFFAOYSA-N	CCCCC(CC)COP(=O)(OCC(CC)CCCC)OCC(CC)CCCC	9.49	[-]				[-]	[-] in TA98, TA100, TA1535, TA1537#Zeiger 1997	[-]	[-] in TA98, TA100, TA1535, TA1537 and E. coli WP2 uvrA, w/out S9#Study Report 1995					[-]		[-]			[-]#Mitchell et al 1997	[U]					[I]									[-]	NTP	[-] in CHL cells at 6-18, 24-0 or 48-0h treatment without S9 and at 6-18h tretament with S9.	[-]					[-]		[-]	#Shelby and Witt 1995
201	Turmeric oleoresin (79%-85% curcumin) - Curcuma longa extract has the same CAS No. but contains less curcumin	8024-37-1		COc1cc(\C=C\C(=O)CC(=O)\C=C\c2ccc(O)c(OC)c2)ccc1O	2.953	[-]				[-]	[-] in TA98, TA100, TA1535, TA1537						[-] in TA98, TA100, TA1535, TA1537, TA102 (ECVAM Review, 2016) ; [-] in TA102, for a turmeric essential oil identified by the same CAS nr (Liju et al 2013)	[-]																		Curcuma longa extract [-] in CHO cells w/out S9 up to 2500 ug/ml#Velusami et al 2013	[-]	[E]			weak [+] in CHO cells				Curcuma longa extract [-] in human lymphocytes w/out S9 up to 2500 ug/ml#Velusami et al 2013; turmeric [-]up to 500 ug/ml without S9 in CHO cells at different stages of cell cycle#Araujo et al 1999	[E]
202	Urea	57-13-6	XSQUKJJJFZCRTK-UHFFFAOYSA-N	NC(=O)N	-2.11	[-]	[-] in TA98, TA100, TA1535, TA1537; [-] in E. coli#Shimizu et al 1985; TC [-]#Mortelmans et al 1986					[-]	[-] in TA98, TA100, TA1535, TA1537, TA1538 and E. coli WP2 uvrA, with/out S9#Benfenati DB					[-]		[E]	[I]#Mitchell et al 1997; [+] only >200 mM#Wangenheim and Bolcsfoldi 1988								[-]							[-] in p53 deficient hamster and in human competent cells#Fowler et al 2012a	[-]	TC							[+]^Ishidate and Odashima 1977; #Ishidate et al 1988 [+]^^	[+]
203	Vinblastine sulphate	143-67-9	KDQAABAKXDWYSZ-JKDPCDLQSA-N	CC[C@]1(O)C[C@H]2CN(CCc3c([nH]c4ccccc34)[C@@](C2)(C(=O)OC)c5cc6c(cc5OC)N(C)[C@H]7[C@](O)([C@H](OC(=O)C)[C@]8(CC)C=CCN9CC[C@]67[C@H]89)C(=O)OC)C1.OS(=O)(=O)O	2.966	[-]	[-] in TA98, TA100, w/out S9; [-] in TA1537, without S9; [-] in E. coli WP2 hcr										[-]#Bakshi et al 1985; [-]#Sakamoto et al 1985	[-]										[+] in Tk locus with L5178Y cells at 1ng/ml#Honma et al 2001	[+]							[+] in CHO cells at diff doses, six studies#Garriott et al 2002; [+] in CHL/IU cells#Matsushima et al 1999; [+] in V79 cells#Von der Hude et al 2000	[+]	[+]	[+] in CHL/UI cells#Matsushima et al 1999							[+]
204	Vanadium Pentoxide (Divanadium pentoxide)	1314-62-1	GNTDGMZSJNCJKK-UHFFFAOYSA-N	O=[V](=O)O[V](=O)=O	-1.161	[-]				[-]	[-] in TA97, TA98, TA100, TA1535, TA1537, TA1538, TA102					[-] in TA98, TA100, TA1535, TA1537, TA102, w/out S9		[-]							[-] in Hprt locus in L5178Y cells			[-] in Tk locus even after re-evaluation#Seifried et al 2006; [-] in Hprt locus only without S9#Zhong et al 1994	[-]					[+] in human lymphocytes and TK6 cells w/out S9		[+] in V79, aneuploidy#Zhong et al 1994; [-] in SHE cells#Gibson et al 1997	[+]	[+] (hyperdiploidy)							[+] in HPLT, hyperdiploidy#Ramirez et al 1997; [+] polyploidy#Roldan and Altamirano 1990; [-] structural abs#Roldan and Altamirano 1990;#Rodriguez-Mercado et al 2010	[+] (numerical)
205	Vinyl acetate	108-05-4	XTXRWKRVRITETP-UHFFFAOYSA-N	CC(=O)OC=C	0.73	[-]		[-]	[-] in 4 TA strains and E. coli WP2 uvrA/pKM101, up to 5 mg/plate, w/out S9.	[-]	[-] in TA97, TA98, TA100, TA1535						[-] in TA98, TA100, TA1535, TA1537, TA1538#Lijinsky and Andrews 1980	[-]										[+] in Tk locus in TK6 cells w/out S9#Seifried et al 2006; [+] in Tk locus in TK6 cells#Budinsky et al 2013	[+]							[+] in HPLT#Maki-Paakkanen and Norppa 1987; weak[+] in Tk locus and [-] in Hprt#Budinsky et al 2013	[+]								[+] in HPLT#Jantunen et al 1986; #Norppa et al 1985	[+]		[+]
206	4-vinylcyclohexene	100-40-3	BBDKZWKEPDTENS-UHFFFAOYSA-N	C=CC1CCC=CC1	3.93	[-]				[-]	[-] in TA97, TA98, TA100, TA1535, TA1537, TA104	[-]	[-] in TA97, TA98, TA100, TA1535, TA1537 and in E. coli WP2				[-] in TA97, TA98, TA100, TA1535, TA1537 and E. coli WP2#ECVAM Review 2016	[-]		[+]			[+]	[U]					[I]									[-]			[-] in CHO cells w/out S9 up to toxic concs					[-]
207	Zafirlukast	107753-78-6	YEEZWCHGZNKEEK-UHFFFAOYSA-N	COc1cc(ccc1Cc2cn(C)c3ccc(NC(=O)OC4CCCC4)cc23)C(=O)NS(=O)(=O)c5ccccc5C	5.466												[-] in TA98, TA100, TA1535, TA1537 and in E. coli WP2#Kirkland et al 2016	[-]										[-] in Tk locus#Brambilla and Martelli 2009; [-] in Hprt locus in CHO cells up to 40 ug/ml, cytotoxicity at high [conc]#Brambilla and Martelli 2009	[-]																[-] in human lymphocytes up to 200 ug/ml, limit of solubility#Brambilla and Martelli 2009; #BfArM Doc	[-]
208	Zinc ethylenebisthiocarbamate (Zineb)	12122-67-7	AMHNZOICSMBGDH-UHFFFAOYSA-L	[Zn+2].[S-]C(=S)NCCNC(=S)[S-]	1.3	[-]				[-]	[-] in TA97, TA98, TA100, TA1535, TA1537						[-] in TA97, TA98, TA100, TA1535, TA102, TA104#Franekic et al 1994; [-] in E.coli WP2#Simmon et al 1985;#ECVAM Review 2016	[-]																		[+] in human lymphocytes#Soloneski et al 2002; [+] in CHO cells#Soloneski et al 2015	[+]								[+] in human lymphocytes#Soloneski et al 2001	[+]
209	Zinc sulfate/Zinc heptahydrate	7733-02-0/ 7446-20-0	NWONKYPBYAMBJT-UHFFFAOYSA-L	[Zn+2].[O-]S(=O)(=O)[O-]		TC [-]	#Gocke et al 1981; #Fujita et al 1988										[-] in TA97, TA98, TA100, TA1535, TA1537, TA102 and E. coli WP2 (E.coli only without S9)#ECVAM Review 2016; [-] in TA97, TA98, TA100, TA1535, TA1537#Gocke et al 1981; [-] in TA102 without S9#Marzin and Phi 1985; [-] in TA102 w/out S9#Fujita et al 1988; [-] in E. coli w/out S9#Moriya et al 1983	[-]																		[-] (reduced frequencies) for MN in WIL2-NS cells, without S9 only#Sharif et al 2011	[-]	[+]					[-] in WI-38 cells but ionly tested without S9		[+] in human leukocytes without S9#Santra et al 2000	[+]
210	Zonisamide	68291-97-4	UBQNRHZMVUUOMG-UHFFFAOYSA-N	NS(=O)(=O)Cc1noc2ccccc12	0.506												[-] in TA98, TA100, TA1535, TA1537, and E. coli#Kirkland et al 2016	[-]										[-] in Tk locus up to 2120 ug/ml#EPAR Zonegran; [+] questionable in Hprt locus in V79 cells#EPAR Zonegran	[-]																[-] in human lymphocytes and upt to 2120 ug/ml in V79#EPAR Zonegran	[-]
211	Wyeth 14,643 (4-Chloro-6-(2,3-xylidino)-2-pyrimidinylthio acetic acid)	50892-23-4	SZRPDCCEHVWOJX-UHFFFAOYSA-N	Cc1cccc(Nc2cc(Cl)nc(SCC(=O)O)n2)c1C	2.991											[-] in TA97, TA98, TA100, TA1535, TA1537, TA102, w/out S9	[-] in TA102#Glauert et al 1984; [-]#LeFevre et al 1994	[-]																		[+]#Hwang et al 1993; [+]#LeFevre et al 1994; [-] in rat hepatocytes#Muller-Tegethoff et al 1995	[+]								[+]#Tsutsui et al 1993; #Hwang et al 1993; #LeFevre et al 1994	[+]
[truncated: 56 more columns]

## Sheet: Legend
LEGEND
Basic strains: means Salmonella typhimurium strains TA1535, TA1537 or TA97 or TA97a, TA1538, TA98 and TA100
Chemical Characterization
InChiKey: hashed version of IUPAC International Chemical Identifier
Smiles: Simplified molecular-input line-entry system
LogP: Partition coefficient (calculated with Percepta/ACDLabs software)
Columns titles: Consulted databases & Publications
CGX: Kirkland et al publications 2005, 2011 plus unpublished data and Kirkland et al 2016:
Kirkland D., Aardema M., Henderson L., Müller L., Evaluation of the ability of a battery of 3 in vitro genotoxicity tests to discriminate rodent carcinogens and non-carcinogens. I. Sensitivity, specificity and relative predictivity, Mutat. Res. 584 (2005) 1–256. doi: 10.1016/j.mrgentox.2005.02.004.
Kirkland D, Reeve L, Gatehouse D, Vanparys P. A core in vitro genotoxicity battery comprising the Ames test plus the in vitro micronucleus test is sufficient to detect rodent carcinogens and in vivo genotoxins. Mutat Res. 721 (2011) 27-73. doi: 10.1016/j.mrgentox.2010.12.015.
Kirkland D, Kasper P, Martus HJ, Müller L, van Benthem J, Madia F, Corvi R. Updated recommended lists of genotoxic and non-genotoxic chemicals for assessment of the performance of new or improved genotoxicity tests. Mutat. Res. 795 (2016) 7-30
CSCL - ISHL: Japanese Chemical Substances Control Law (CSCL) and the Industrial Safety and Health Law (ISHL)
NTP: US National Toxicology Program
MCGM Schisler: Ref no. 1198: Schisler M.R., Gollapudi B.B., Moore M.M., Evaluation of U. S. National Toxicology Program (NTP) mouse lymphoma assay data using International Workshop on Genotoxicity Tests (IWGT) and the Organization for Economic Co-Operation and Development (OECD) criteria, Environ. Mol. Mutagen. 59 (2018) 829-841
EFSA: European Food Safety Authority (European Pesticide Peer Review database)
ECHA: European Chemicals Agency
ISSTox: Istituto Superiore di Sanità ToxDB, Italy
TRAID: Transgenic Rodent Assay Information Database (TRAID)
COMET Levy DB: DNA damage data from D Levy (reported in D. Kirkland, D.D. Levy, M.J. LeBaron, M.J. Aardema, C. Beevers, J. Bhalli, G.R. Douglas, P.A. Escobar, C.S. Farabaugh, M. Guerard, G.E. Johnson, R. Kulkarni, F. Le Curieux, A.S. Long, J. Lott, D.P. Lovell, M. Luijten, F. Marchetti, J.J. Nicolette, S. Pfuhler, D.J. Roberts, L.F. Stankowski, V. Thybaud, S.K. Weiner, A. Williams, K.L. Witt, R. …
COMET Sasaki: DNA damage data from Sasaki et al. 2000, Yu F. Sasaki, Kaoru Sekihashi, Fusako Izumiyama, Emi Nishidate, Ayako Saga, Kumiko Ishida & Shuji Tsuda (2008) The Comet Assay with Multiple Mouse Organs: Comparison of Comet Assay Results and Carcinogenicity with 208 Chemicals Selected from the IARC Monographs and U.S. NTP Carcinogenicity Database, Critical Reviews in Toxicology, 30:6, 629-7…
COMET GUM DB: DNA damage data from The Geman Society for Environmental Mutation Research (Gesellschaft für Umwelt-Mutationsforschung e. V.; GUM)
COMET JACVAM: Report of the JaCVAM initiative international pre-validation studies of the in vivo rodent alkaline Comet assay for the detection of genotoxic carcinogens. 2013 The comet assay International Validation Management Team.
CPDB-CCRIS: The Carcinogenic Potency Database (CPDB),and Chemical Carcinogenesis Research Information System (CCRIS)
IARC Classification: International Agency for Cancer Research (WHO), Monographies [updated as on 31/10/2019: https://monographs.iarc.fr/list-of-classifications]
For in vitro and in vivo genotoxicity data, results given as follows:
[+] = positive
[-] = negative
[E] = Eq. equivocal result, when response is weak or not reproduced between experiments or between laboratories
[U] = uninterpretable
[I] = inconclusive or (more usually) inadequately tested (e.g. not tested both - and + S9, insufficient concentrations, insufficient toxicity etc.
l.a. = mutagenic with limited acceptability
[-b] = only positive if norharman is added
[-c] = although several studies were TC, the combination of strains used across the different studies covers latest recommendations. Therefore overall result [-]
TC = technically compromised
For rodent carcinogenicity data, results given as follows:
[+] = positive, positive response in either sex of rats or mice
[-] = negative, tested in both sexes of rats and mice and all 4 groups yielded negative responses
[E] = Eq. equivocal result, tested in both sexes of rats and mice and there was some evidence of increased tumour frequencies and at least one equivocal call was reported, and the other calls were negative
[I] = inconclusive /inadequate, tested in both sexes of rats and mice and the results in at least one of the groups was considered to be compromised because of inadequate dosing (too low), excess mortality, or a concurrent infection, and the other groups produced either negative or equivocal responses. If a substance was tested only in rats or mice, or only in one sex, and was not carcinogenic, t…
Other acronyms and symbols used in this database:
w/out= with and without S9 or metabolic activation
MCGM = mammalian cell gene mutation, mainly in vitro MLA Tk +/- gene mutation (Hprt) assay
SCE = syster chromatid exchange
Tk = Tk+/-, thymidine kinase
Hprt = hypoxanthine-guanine phosphoribosyltransferase
Hgprt/Xprt =xanthineguanine phosphoribosyl transferase (XPRT)
BM = bone marrow
SCGE = single cell gel electrophoresis (SCGE) assay
DL = dominant lethal
CTA = cell transformation assay
MTD = maximum tolerated dose
SD = Sprague-Dawley rats
m.a. = metabolic activation
m. S9 = mouse S9
h. S9 = hamster S9
carc= carcinogen
ip= intra-peritoneal injections
inhal = inhalation
po = per os
sc = subcutaneous administration
n.a.= not applicable
^ = hyperdiploidy induced
^^ = probably resulting from high osmolality
^^^ = probably resulting from low pH
* = evidence from literature reporting a specific carcinogenic mechanism e.g., physical damage or hormonoal imbalance, cell proliferation, etc (grey background Column CZ)
Cell types reported in the database
AHH-1 = human peripheral B lymphocytes cells
ARL = rat Wistar liver cell line
AS52 = Chinese hamster ovary (CHO) cells that carry a single functional copy of the bacterial gpt gene
CHL = Chinese hamster lung cells
CHO = Chinese hamster ovary cells
DON = Chinese hamster DON cells
EUE = human heteroploid epithelial-like cell line
FMA3 = murine mastocytoma cells
HEK293 = human embryonic kidney cells
HepG2 = human liver cell line
HPLT = cultured human peripheral blood lymphocytes
Huly = human peripheral blood lymphocytes
L5178Y = Mouse DBA/2 lymphoma cell line
MCL-5 = cell line established from human lymphoblastoid TK+/- cells transfected with cDNAs of human cyt P450s (CYP1A2, CYP2A6, CYP2E1, and CYP3A4) and microsomal epoxide hydrolase
NIH/3T3 = Mus musculus embryo fibroblasts
NRK-49F = rat kidney fibroblast cell line
PCEs = micronucleated polychromatic erythrocytes
RKO = human colon carcinoma cell line, with wild-type p53 but lack endogenous human thyroid receptor nuclear receptor (h-TRbeta1)
SHE = Syrian hamster embryo cells
TK6 = human lymphoblastoid cells
V79 = Chinese hamster fibroblast cell line
WI-38 = human lung fibroblast cells

## Sheet: Consulted Sources
Consulted databases and web sources
Consulted databases & Publications
CGX: Kirkland et al publications 2005, 2011 plus unpublished data and Kirkland et al 2016:
Kirkland D., Aardema M., Henderson L., Müller L., Evaluation of the ability of a battery of 3 in vitro genotoxicity tests to discriminate rodent carcinogens and non-carcinogens. I. Sensitivity, specificity and relative predictivity, Mutat. Res. 584 (2005) 1–256. doi: 10.1016/j.mrgentox.2005.02.004.
Kirkland D, Reeve L, Gatehouse D, Vanparys P. A core in vitro genotoxicity battery comprising the Ames test plus the in vitro micronucleus test is sufficient to detect rodent carcinogens and in vivo genotoxins. Mutat Res. 721 (2011) 27-73. doi: 10.1016/j.mrgentox.2010.12.015.
Kirkland D, Kasper P, Martus HJ, Müller L, van Benthem J, Madia F, Corvi R. Updated recommended lists of genotoxic and non-genotoxic chemicals for assessment of the performance of new or improved genotoxicity tests. Mutat. Res. 795 (2016) 7-30
CSCL - ISHL: Japanese Chemical Substances Control Law (CSCL) and the Industrial Safety and Health Law (ISHL)
NTP: US National Toxicology Program
MCGM Schisler: Ref no. 1198: Schisler M.R., Gollapudi B.B., Moore M.M., Evaluation of U. S. National Toxicology Program (NTP) mouse lymphoma assay data using International Workshop on Genotoxicity Tests (IWGT) and the Organization for Economic Co-Operation and Development (OECD) criteria, Environ. Mol. Mutagen. 59 (2018) 829-841
EFSA: European Food Safety Authority (European Pesticide Peer Review database)
ECHA: European Chemicals Agency
ISSTox: Istituto Superiore di Sanità ToxDB, Italy
TRAID: Transgenic Rodent Assay Information Database (TRAID)
COMET Levy DB: DNA damage data from D Levy (reported in D. Kirkland, D.D. Levy, M.J. LeBaron, M.J. Aardema, C. Beevers, J. Bhalli, G.R. Douglas, P.A. Escobar, C.S. Farabaugh, M. Guerard, G.E. Johnson, R. Kulkarni, F. Le Curieux, A.S. Long, J. Lott, D.P. Lovell, M. Luijten, F. Marchetti, J.J. Nicolette, S. Pfuhler, D.J. Roberts, L.F. Stankowski, V. Thybaud, S.K. Weiner, A. Williams, K.L. Witt, R. …
COMET Sasaki: DNA damage data from Sasaki et al. 2000, Yu F. Sasaki, Kaoru Sekihashi, Fusako Izumiyama, Emi Nishidate, Ayako Saga, Kumiko Ishida & Shuji Tsuda (2008) The Comet Assay with Multiple Mouse Organs: Comparison of Comet Assay Results and Carcinogenicity with 208 Chemicals Selected from the IARC Monographs and U.S. NTP Carcinogenicity Database, Critical Reviews in Toxicology, 30:6, 629-7…
COMET GUM DB: DNA damage data from The Geman Society for Environmental Mutation Research (Gesellschaft für Umwelt-Mutationsforschung e. V.; GUM)
COMET JACVAM: Report of the JaCVAM initiative international pre-validation studies of the in vivo rodent alkaline Comet assay for the detection of genotoxic carcinogens. 2013 The comet assay International Validation Management Team.
CPDB-CCRIS: The Carcinogenic Potency Database (CPDB),and Chemical Carcinogenesis Research Information System (CCRIS)
IARC Classification: International Agency for Cancer Research (WHO), Monographies [updated as on 31/10/2019: https://monographs.iarc.fr/list-of-classifications]
Web sources
NTP: https://ntp.niehs.nih.gov/data/index.html
TOXNET: https://www.nlm.nih.gov/toxnet/index.html
CCRIS: https://www.ncbi.nlm.nih.gov/pcsubstance?term=%22Chemical%20Carcinogenesis%20Research%20Information%20System%20(CCRIS)%22%5BSourceName%5D%20AND%20hasnohold%5Bfilt%5D
GENE-TOX: https://www.ncbi.nlm.nih.gov/pcsubstance?term=%22Genetic%20Toxicology%20Data%20Bank%20(GENE-TOX)%22%5BSourceName%5D%20AND%20hasnohold%5Bfilt%5D
HSDB: https://www.nlm.nih.gov/toxnet/Accessing_HSDB_Content_from_PubChem.html
CPDB: https://files.toxplanet.com/cpdb/cpdb.html (no longer updated); Gold 2004
Free Text query
Toxline: https://www.ncbi.nlm.nih.gov/pubmed?term=tox%20%5Bsubset%5D%20AND%20
PubMed: https://www.ncbi.nlm.nih.gov/pubmed/
Google: www.google.com
Regulatory Dossiers and Databases (exact references for each single document in the References List worksheet)
EFSA Draft Assessment Reports
ECHA Dossiers
EU-RAR European Union Risk Assessment Reports
CSCL-ISHL: Japanese Chemical Substances Control Law and the Industrial Safety and Health Law Documents
National Toxicology Program Technical Reports
California EPA Department of Pesticide Regulation Reports
Screening Information Data Set (SIDS) published by OECD
JMPR -Publications related to the Joint FAO/WHO Meeting on Pesticide Residues
International Agency for Research on Cancer (IARC) Monographs

## Sheet: References List
List of References
	Citation	Reference Details
1	Aardema et al 1989	M.J. Aardema, D.P. Gibson, R.A. LeBoeuf, Sodium fluoride-induced chromosomeaberrations in different stages of the cell cycle: a proposed mechanism, Mutat. Res. 223 (1989) 191–203
2	Abbondandolo et al 1980	Abbondandolo, A., Bonatti, S., Corsi, C., Corti, G., Fiorio, R., Leporini, C., . . . Loprieno, N. (1980). The use of organic solvents in mutagenicity testing. Mutation Research, 79(2), 141-150.
3	Abe and Sasaki et al 1977	Abe, S., and Sasaki, M. (1977). Chromosome aberrations and sister chromatid exchanges in Chinese hamster cells exposed to various chemicals. J. Natl. Cancer Inst. 58:1635–1641
4	Aboul-Ela 2002	E.I. Aboul-Ela, The protective effect of calcium against genotoxicity of lead acetate administration on bone marrow and spermatocyte cells of mice in vivo, Mutat. Res. 516 (2002) 1-9
5	Abraham 2001	Abraham SK. Anti-genotoxicity of trans-anethole and eugenol in mice. Food Chem Toxicol. 2001 May;39(5):493-8
6	Abramsson-Zetterberg and Ilback 2013	Abramsson-Zetterberg L, Ilbäck NG. The synthetic food colouring agent Allura Red AC (E129) is not genotoxic in a flow cytometry-based micronucleus assay in vivo. Food Chem Toxicol. 2013 Sep;59:86-9
7	ACGIH 2005	American Conference of Governmental Industrial Hygienists (ACGIH). 2005 TLVs and BEIs. Threshold Limit Values for Chemical Substances and Physical Agents. Biological Exposure Indices. Worldwide Signature Publications
8	Acharyya et al 2014	N. Acharyya, S. Chattopadhyay, S. Maiti, Chemoprevention against arsenic-induced mutagenic DNA breakage and apoptotic liver damage in rat via antioxidant and SOD1 upregulation by green tea (Camellia sinensis) which recovers broken DNA resulted from arsenic-H2O2 related in vitro oxidant stress, J. Environ. Sci. Health C Environ. Carcinog. Ecotoxicol. Rev. 32 (2014) 338-361.
9	Adhikari and Grove 1988	N. Adhikari, I.S. Grover, Genotoxic effects of some systemic pesticides: in vivo chromosomal aberrations in bone marrow cells in rats, Environ. Mol. Mutagen. 12 (1988) 235-242
10	Adler and Ingwersen 1989	Adler ID and Ingwersen I. Evaluation of chromosomal aberrations in bone marrow of 1C3F1 mice (1989) Mutat. Res. 224: 343-345
11	Aeschbacher et al 1985	H.U. Aeschbacher, E. Ruch, H. Meier, H.P. Würzner, R. Munoz-Box, Instant and brewed coffees in the in vitro human lymphocyte mutagenicity test, Food Chem. Toxicol. 23 (1985) 747-752
12	Aeschbacher et al 1986	H.U. Aeschbacher, H. Meier, E. Jaccaud, The effect of caffeine in the in vivo SCE and micronucleus mutagenicity tests, Mutat. Res. 174 (1986) 53-58
13	Aeschbacher et al 1989	Aeschbacher HU, Wolleb U, Loeliger J, Spadone JC, Liardon R, Contribution of coffee aroma constituents to the mutagenicity of coffee, Food Chem. Toxicol. 27 (1989) 227-232
14	Agarwal et al 1985	D.K. Agarwal, W.H. Lawrence, L.J. Nunez, J. Autian, Mutagenicity evaluationof phthalic acid esters and metabolites in Salmonella typhimurium cultures, J.Toxicol. Environ. Health 16 (1) (1985) 61–69.
15	Ahmad et al 2000	M.E. Ahmad, G.G. Shadab, A. Hoda, M. Afzal, Genotoxic effects of estradiol-17beta on human lymphocyte chromosomes, Mutat. Res. 466 (2000) 109-115.
16	Ahmed et al 1977	Ahmed FE, Lewis NJ, Hart RW. 1977. Pesticide induced ouabain resistant mutants in Chinese hamster V79 cells. Chem Biol Interactions 9:369-374
17	Alarifi et al 2009	S.A. Alarifi, S. Alkahtani, F.M. Tarboush, A. Al-Qahtani, Effect of DNA hypomethylation on genotoxicity and apoptogenicity of sodium arsenite in laboratory mice, Pak. J. Biol. Sci. 12 (2009) 554-564.
18	Albanese 1987	Albanese R. Sodium fluoride and chromosome damage (in vitro human lymphocyte and in vivo micronucleus assays) Mutagenesis, Volume 2, Issue 6, 1987, 497–499
19	Albertini 2013	Albertini RJ. Vinyl acetate monomer (VAM) genotoxicity profile: relevance for carcinogenicity. Crit Rev Toxicol. 2013 Sep;43(8):671-706.
20	Alghazal et al 2008	M.A. Alghazal, I. Sutiaková, N. Kovalkovicová, J. Legáth, M. Falis, J. Pistl, R. Sabo, K. Benová, L. Sabová, P. Váczi, Induction of micronuclei in rat bone marrow after chronic exposure to lead acetate trihydrate, Toxicol. Ind. Health 24 (2008) 587-593
21	Allavena et al 1992	A. Allavena, A. Martelli, L. Robbiano, G. Brambilla, Evaluation in a battery ofin vivo assays of four in vitro genotoxins proved to be noncarcinogens inrodents, Teratogen. Carcinogen. Mutagen. 12 (1992) 31–41.
22	Altamirano-Lozano et al 1996	Altamirano-Lozano M, Alvarez-Barrera L, Basurto-Alcántara F, Valverde M, Rojas E. Reprotoxic and genotoxic studies of vanadium pentoxide in male mice. Teratog Carcinog Mutagen. 1996;16(1):7-17.
23	Altamirano-Lozano et al 1999	Altamirano-Lozano M, Valverde M, Alvarez-Barrera L, Molina B, Rojas E. Genotoxic studies of vanadium pentoxide (V(2)O(5)) in male mice. II. Effects in several mouse tissues. Teratog Carcinog Mutagen. 1999;19(4):243-55.
24	Alves et al 2000	Alves, I., Oliveira, N. G., Laires, a., Rodrigues, a. S., & Rueff, J. (2000). Induction of micronuclei and chromosomal aberrations by the mycotoxin patulin in mammalian cells: Role of ascorbic acid as a modulator of patulin clastogenicity. Mutagenesis, 15(3), 229-234.
25	Amacher and Turner 1982	Amacher D.E., Turner G.N., Mutagenic evaluation of carcinogens and non-carcinogens in the L5178Y/TK assay utilizing postmitochondrial fractions (S9) from normal rat liver, Mutat. Res. 97 (1982) 49-65
26	Amacher and Turner 1985	Amacher D.E., Turner G.N., Tests for gene mutational activity in the L5178Y/tk assay system, in F. J. de Serres, J. Ashby (Eds), “Evaluation of Short-Term Tests for Carcinogens”, Progress in Mutation Research, vol 1, Elsevier/North Holland, New York – Amsterdam – Oxford, 1981, pp 487-496
27	Amacher et al 1980	Amacher D.E. , S.C. Paillet, G.N. Turner, V.A. Ray, D.S. Salsburg, Point mutations at the thymidine kinase locus in L5178Y mouse lymphoma cells: II. Test validation and interpretation, Mutat. Res. 72 (1980) 447-474
28	Amer and Aboul-ela 1985	S.M. Amer, E.I. Aboul-ela, Cytogenetic effects of pesticides. III. Induction of micronuclei in mouse bone marrow by the insecticides cypermethrin and rotenone, Mutat. Res. 155 (1985) 135–142.
29	Amer and Aly 1992	S.M. Amer, F.A. Aly, Cytogenetic effects of pesticides. IV. Cytogenetic effects of the insecticides Gardona and Dursban, Mutat. Res. 279 (1992) 165-170
30	Amer and Aly 2001	S.M. Amer, F.A. Aly, Genotoxic effect of 2,4-dichlorophenoxy acetic acid and its metabolite 2,4-dichlorophenol in mouse, Mutat. Res. 494 (2001) 1-12
31	Amer and Fahmy 1982	S.M. Amer, M.A. Fahmy, Cytogenetic effects of pesticides: 1. Induction of micronuclei in mouse bone marrow by the insecticide Dursban, Mutat. Res.101 (1982) 247–256
32	Amer and Fahmy 1983	S.M. Amer, M.A. Fahmy, Cytogenetic effects of pesticides. II. Induction of micronuclei in mouse bone marrow by the insecticide gardona, Mutat. Res. 117 (1983) 329-336.
33	Amer and Fahmy 1996	S.M. Amer, M.A. Fahmy, S.M. Donya, Cytogenetic effect of some insecticides in mouse spleen, J. Appl. Toxicol. 16 (1996) 1–3
34	Amer et al 1993	S.M. Amer, A.A. Ibrahim, K.M. el-Sherbeny, Induction of chromosomal aberrations and sister chromatid exchange in vivo and in vitro by the insecticide cypermethrin, J. Appl. Toxicol. 13 (1993) 341-345
35	Amer et al 1996	S.M. Amer, M.A. Fahmy, S.M. Donya, Cytogenetic effect of some insecticides in mouse spleen, J. Appl. Toxicol. 16 (1996) 1–3
36	Amo and Matsuyama 1985	H. Amo, M. Matsuyama, Subchronic and chronic effects of feeding of large amounts of acetaminophen in B6C3F1 mice, Nihon Eiseigaku Zasshi 40 (1985) 567-574.
37	Amtower et al 1986	A.L. Amtower, K.H. Brock, C.L. Doerr, K.L. Dearfield, M.M. Moore, Genotoxicity of three acrylate compounds in L5178Y mouse lymphoma cells, Environ. Mutagen. 8 (1986) 4.
38	Anderson 2001	Anderson, D. (2001). Genetic and reproductive toxicity of butadiene and isoprene. Chemico-Biological Interactions, 135-136, 65-80
39	Anderson et al 1990	Anderson BE, Zeiger E, Shelby MD, Resnick MA, Gulati DK, Ivett JL and Loveday KS, 1990. Chromosome aberration and sister chromatid exchange test results with 42 chemicals. Environ. Mol. Mutag. 16 ( Suppl. 18) 55-137
40	Anderson et al 1996	Anderson, D., Dhawan, A., Yu, T. -., & Plewa, M. J. (1996). An investigation of bone marrow and testicular cells in vivo using the comet assay. Mutation Research - Genetic Toxicology, 370(3-4), 159-174
41	Andreazza et al 2007	A.C. Andreazza, B.N. Frey, S.S. Valvassori, C. Zanotto, K.M. Gomes, C.M. Comim, C. Cassini, L. Stertz, L.C. Ribeiro, J. Quevedo, F. Kapczinski, M. Berk, C.A. Gonçalves, DNA damage in rats after treatment with methylphenidate, Prog. Neuropsychopharmacol. Biol. Psychiatry 31 (2007) 1282-1288
42	Andreoli et al 1997	C. Andreoli, P. Leopardi, R. Crebelli, Detection of DNA damage in human lymphocytes by alkaline single cell gel electrophoresis after exposure to benzene or benzene metabolites, Mutat. Res. 377 (1997) 95-104.
43	Antoccia et al 1991	A. Antoccia, F. Degrassi, A. Battistoni, P. Ciliutti, C. Tanzarella, In vitro micronucleus test with kinetochore staining: evaluation of test performance, Mutagenesis 6 (1991) 319-324.
44	Antoine et al 1983	Antoine, J. L., Arany, J., Leonard, A., Henrotte, J., Jenar-Dubuisson, G., & Decat, G. (1983). Lack of mutagenic activity of dimethylformamide. Toxicology, 26(3-4), 207-212.
45	Api et al 2015	Api AM, Belsito D, Bhatia S, Bruze M, Calow P, Dagli ML, Dekant W, Fryer AD, Kromidas L, La Cava S, Lalko JF, Lapczynski A, Liebler DC, Miyachi Y, Politano VT, Ritacco G, Salvito D, Schultz TW, Shen J, Sipes IG, Wall B, Wilcox DK. RIFM fragrance ingredient safety assessment, isoeugenol, CAS Registry Number 97-54-1. Food Chem Toxicol. 2016 Nov;97S:S49-S56
46	APVMA Doc 1997	The NRA Review of Atrazine, National Registration Authority For Agricultural And Veterinary Chemicals, Australia, https://apvma.gov.au/sites/default/files/publication/14346-atrazine-tox.pdf
47	APVMA Doc 2000	AG APVMA, Chlorpyrifos interim review report: Toxicology Assessment September 2000, https://apvma.gov.au/node/14736
48	APVMA Doc 2001	The NRA Review of ALDICARB, National Registration Authority for Agricultural and Veterinary Chemicals, Australia (2001). https://apvma.gov.au/sites/default/files/publication/15451-aldicarb-toxicology.pdf
49	Arai and Hibino 1983	Arai M and Hibino T. Tumorigenicity of citrinin in male F344 rats. (1983) Cancer Letters 17: 281-287
50	Arai et al 1981	ARAI M, SENBA H, YOKOYAMA K and HIBINO T. NEOPLASM FORMATION IN RAT KIDNEY AFTER A LONG-TERM ADMINISTRATION OF CITRININ. FUJITA GAKUEN IGAKKAISHI (1981) 5 (1): 77-80
51	Araki et al 1994	Araki A, Noguchi T, Kato F, Matsushima T. Improved method for mutagenicity testing of gaseous compounds by using a gas sampling bag. Mutat Res. 1994 May 1;307(1):335-44.
52	Aranda et al 2000	Aranda, M., Perez-Alzola, L. P., Ellahuene, M. F., & Sepulveda, C. (2000). Assessment of in vitro mutagenicity in salmonella and in vivo genotoxicity in mice of the mycotoxin fumonisin B(1). Mutagenesis, 15(6), 469-471
53	Araujo et al 1999	M.C. Araujo, F.L. Dias, C.S. Takahashi, Potentiation by turmeric and curcumin of gamma-radiation-induced chromosome aberrations in Chinese hamster ovary cells, Teratog. Carcinog. Mutagen. 19 (1999) 9-18.
54	Aristov et al 1981	V.N. Aristov, Y.V. Redkin, Z.Z. Bruskin, G.A. Ogleznev, Experimental data on the mutagenic effects of toluene, isopropanol and sulfur dioxide, Gig. Tr. Prof. Zabol. 7 (1981) 33-36 (in Russian).
55	Asanami and Shimono 1997	S. Asanami, K. Shimono, Hypothermia induces micronuclei in mouse bone marrow cells, Mutat. Res. 393 (1997) 91-98
56	Asanami and Shimono 2000	S. Asanami, K. Shimono, Effects of chemically- and environmentally-induced hypothermia on micronucleus induction in rats, Mutat. Res. 471 (2000) 81-86
57	Asano et al 2006	Asano N, Torous DK, Tometsko CR, Dertinger SD, Morita T, Hayashi M. Practical threshold for micronucleated reticulocyte induction observed for low doses of mitomycin C, Ara-C and colchicine. Mutagenesis. 2006 21 (1): 15-20.
58	Ashby 1985	Ashby J, The genotoxicity of sodium saccharin and sodium chloride inrelation to their cancer-promoting properties, Food Chem. Toxicol. 23(1985) 507–519
59	Ashby and Ishidate 1986	Ashby J, Ishidate M Jr. Clastogenicity in vitro of the Na, K, Ca and Mg salts of saccharin; and of magnesium chloride; consideration of significance. Mutat Res. 1986 Oct; 163 (1): 63-73.
60	Ashby et al 1989	J. Ashby, C.R. Richardson, H. Tinwell, Inactivity of ethyl acrylate in the mousebone marrow micronucleus assay, Mutagenesis 4 (1989) 283–285
61	Ashby et al 1997	J. Ashby, K. Fletcher, C. Williams, J. Odum, H. Tinwell, Lack of activity of estradiol in rodent bone marrow micronucleus assays, Mutat. Res. 395 (1997) 83-88.
62	Ashwood-Smith et al 1972	Ashwood-Smith MJ, Trevino J, Ring R. 1972. Mutagenicity of dichlorvos. Nature 240:418-420
63	Assayed et al 2010	M.E. Assayed, A.A. Khalaf, H.A. Salem, Protective effects of garlic extract and vitamin C against in vivo cypermethrin-induced cytogenetic damage in rat bone-marrow, Mutat. Res. 702 (2010) 1-7
64	Assem and Levy 2009	Assem FL, Levy LS. A review of current toxicological concerns on vanadium pentoxide and other vanadium compounds: gaps in knowledge and directions for future research. J Toxicol Environ Health B Crit Rev. 2009 Apr;12(4):289-306.
65	Atroshi et al 1999	Atroshi, F., Rizzo, A., Biese, I., Veijalainen, P., Saloniemi, H., Sankari, S., & Andersson, K. (1999). Fumonisin B1-induced dna damage in rat liver and spleen: Effects of pretreatment with coenzyme Q10, -carnitine, Î‘-tocopherol and selenium. Pharmacological Research, 40(6), 459-467
66	ATSDR 1995	Toxicological Profile for Mirex and Chlordecone, ATSDR August 1995. https://www.atsdr.cdc.gov/toxprofiles/tp66.pdf
67	ATSDR 2002	Toxicological profile for aldrin/dieldrin, ATSDR 2002. http://www.atsdr.cdc.gov/toxprofiles/tp1.html
68	ATSDR 2002a	Toxicological profile for DDT, DDR and DDD, September 2002. https://www.atsdr.cdc.gov/toxprofiles/tp35.pdf
69	ATSDR 2002b	Toxicological Profile for ALDRIN/DIELDRIN, Spetember 2002. https://www.atsdr.cdc.gov/toxprofiles/tp1.pdf
70	ATSDR 2010	Toxicological profile for ethylene glycol, ATSDR November 2010.https://www.atsdr.cdc.gov/toxprofiles/tp96.pdf
71	Attia et al 2014	Attia SM, Ahmad SF, Okash RM, Bakheet SA. Aroclor 1254-induced genotoxicity in male gonads through oxidatively damaged DNA and inhibition of DNA repair gene expression. Mutagenesis. 2014 Sep 29 (5): 379-84
72	Attri et al 2003	J. Attri, V. Dhawan, S. Mahmood, P. Pandhi, H.K. Parwana, R. Nath, Effect of vitamin C supplementation on oxidative DNA damage in an experimental model of lead-induced hypertension, Ann. Nutr. Metab. 47 (2003) 294-301
73	Au et al 1993	Au, W. W., Morris, D. L., & Legator, M. S. (1993). Evaluation of the clastogenic effects of 2-methoxyethanol in mice. Mutation Research/Genetic Toxicology, 300(3-4), 273-279
74	Augustine et al 1982	M.L. Augustine, N.K. Poulsen, J.E. Heinze, Evaluation of the CHO/HGPRT cell mutation assay using 12 compounds, Environ. Mutagen. 4 (1982) 389-390.
75	Aydemir and Bilaloglu 1996	N. Aydemir, R. Bilaloglu, The cytogenetic effects of pyrimethamine on male mouse germ cells, J. Environ. Pathol. Toxicol. Oncol. 15 (1996) 79-83.
76	Aye et al 2010	Aye M, Di Giorgio C, De Mo M, Botta A, Perrin J, Courbiere B. Assessment of the genotoxicity of three cryoprotectants used for human oocyte vitrification: dimethyl sulfoxide, ethylene glycol and propylene glycol. Food Chem Toxicol. 2010 Jul;48(7):1905-12
77	Ayed-Boussema et al 2013	Ayed-Boussema, I., Abassi, H., Bouaziz, C., Hlima, W. B., Ayed, Y., & Bacha, H. (2013). Antioxidative and antigenotoxic effect of vitamin E against patulin cytotoxicity and genotoxicity in HepG2 cells. Environmental Toxicology, 24, 299-306.
78	Azegami 2001	ECHA, Information from Registration Dossiers and Notifications to the C&Linventory. http://echa.europa.eu/web/guest/information-on-chemicals/registered-substances
79	Back et al 1987	A.M. Back, C. Hay, W.J. Caspary, The mutagenic effect of seven compounds at three genetic loci in L5178Y TK+/- mouse lymphoma cells, Environ. Mutagen. 9 Suppl. 8 (1987) 8 (abstract)
80	Baeder et al 1977	Baeder C., Horstmann G. and Weigand W. (1977) Oral mutagenicity study (micronucleus test) of acesulfam in NMRI mice. Report No. 77. 0591 Hoechst AG, Bericht, Germany
81	Baeyens et al 2005	A. Baeyens, V. Vandersickel, H. Thierens, L.D. Ridder, A. Vral, Effects of estradiol and progesterone on the variability of the micronucleus assay, Mutat. Res. 578 (2005) 308-316.
82	Baker and Bonin 1985	R.U. Baker, A.M. Bonin, Tests with the Salmonella plate-incorporation assay, in: Evaluation of Short-Term Tests for Carcinogenesis, Prog. Mutat. Res. 5 (1985) 177-180.
83	Bakshi et al 1985	N. Bakshi, M. Neita, S.K. Dutta, Genotoxic activity of antitumor drugs: Acomparison of Ames reverse mutation assay with E. coli DNA repair assay,Nucleus (Calcutta) 28 (1985) 159–168.
84	Balakumar 2010	B.S. Balakumar, K. Ramanathan, S. Kumaresan, R. Suresh, DNA damage by sodium arsenite in experimental rats: ameliorative effects of antioxidant vitamins C and E, Ind. J. Sci. Technol. 3 (2010) 322-327.
85	Balbo and Brooks 2015	Balbo S, Brooks PJ, Implications of acetaldehyde-derived DNA adducts for understanding alcohol-related carcinogenesis, Adv. Exp. Med. Biol. 815 (2015) 71-88
86	Bale 1983	S.S. Bale, Cytological effects of kepone on Chinese hamster cells, J. Hered. 74 (1983) 123-124
87	Ball et al 2012	Ball, G. L., McLellan, C. J., & Bhat, V. S. (2012). Toxicological review and oral risk assessment of terephthalic acid (TPA) and its esters: A category approach. Critical Reviews in Toxicology, 42(1), 28-67.
88	Banda et al 2015	M. Banda, K.L. McKim, L.T. Haber, J.A. MacGregor, B.B. Gollapudi, B.L. Parsons, Quantification of Kras mutant fraction in the lung DNA of mice exposed to aerosolized particulate vanadium pentoxide by inhalation, Mutat. Res. 789-790 (2015) 53-60.
89	Banduhn and Obe 1985	N. Banduhn, G. Obe, Mutagenicity of methyl 2-benzimidazolecarbamate, diethylstilbestrol and estradiol: structural chromosomal aberrations, sister-chromatid exchanges, C-mitoses, polyploidies and micronuclei, Mutat. Res. 156 (1985) 199-218.
90	Bandyopadhyay et al 2008	Bandyopadhyay A, Ghoshal S, Mukherjee A, Genotoxicity testing of low-calorie sweeteners: aspartame, acesulfame-K, and saccharin, Drug Chem. Toxicol. 31 (2008) 447-457.
91	Bannerjee et al 1994	S.K. Banerjee, S. Banerjee, S.A. Li, J.J. Li, Induction of chromosome aberrations in Syrian hamster renal cortical cells by various estrogens, Mutat. Res. 311 (1994) 191-197
92	Banu et al 2001	B.S. Banu, K.D. Devi, M. Mahboob, K. Jamil, In vivo genotoxic effect of zinc sulfate in mouse peripheral blood leukocytes using Comet assay, Drug Chem. Toxicol. 24 (2001) 63-73.
93	Barale et al 1990	Barale R, Marrazzini A, Betti C, Vangelisti V, Loprieno N, Barrai I. Genotoxicity of two metabolites of benzene: phenol and hydroquinone show strong synergistic effects in vivo. Mutat Res. 1990 May;244(1):15-20.
94	Barham and Brinkley 1976	Barham SS, Brinkley BR. Action of rotenone and related respiratory inhibitors on mammalian cell division. 1 Cell kinetics and biochemical aspects. Cytobios. 1976; 15 (58-59): 85-96.
95	Barilyak and Kozachuk 1983	Barilyak LR, Kozachuk SY, Embryotoxic and mutagenic activity of ethanol and acetaldehyde after intra-amniotic injection. Tsitol Genet (1983) 17:57-60
96	Barilyak et al 1987	Barilyak, J.R. et al. Fiziol. Akt. Veshchestva 19, 3-5, 1987
97	Barnes and Powrie 1982	Barnes WS, Powrie WD. Clastogenic activity of bile acids and organic acid fractions of human feces. Cancer Lett. 1982 Mar-Apr;15(3):317-27.
98	Bartholomew and Ryan 1980	R.M. Bartholomew, D.S. Ryan, Lack of mutagenicity of some phytoestrogens in the Salmonella/mammalian microsome assay, Mutat. Res. 78 (1980) 317-321.
99	Bartsch et al 1980	Bartsch H, Malaveille C, Camus AM, Martel-Planche G, Brun G, Hautefeuille A, Sabadie N, Barbin A, Kuroki T, Drevon C, Piccoli C, Montesano R, Validation and comparative studies on 180 chemicals with S. typhimurium strains and V79 Chinese hamster cells in the presence of various metabolizing systems, Mutat. Res. 76 (1980) 1-50
100	Bauchinger and Schmid 1972	M. Bauchinger, E. Schmid, Chromosome analysis of cultures of Chinese hamster cells after treatment with lead acetate (German), Mutat. Res. 14 (1972) 95-100
101	Baum et al 2005	M. Baum, E. Fauth, S. Fritzen, A. Herrmann, P. Mertes, K. Merz, M. Rudolphi, H. Zankl, G. Eisenbrand, Acrylamide and glycidamide: genotoxic effects in V79-cells and human blood, Mutat. Res. 580 (2005) 61-69
102	Bayer MSDS 2015	Company study report
103	Becci et al 1981	Becci PJ, Hess FG, Johnson WD, Gallo MA, Babish JG, Dailey RE, Parent RA. Long-term carcinogenicity and toxicity studies of patulin in the rat. J Appl Toxicol. 1981 Oct;1(5):256-61.
104	Beek and Obe 1974	B. Beek, G. Obe, Effect of lead acetate on human leukocyte chromosomes in vitro, Experientia 30 (1974) 1006-1007
105	Beems et al 1991	Beems HP, Til HP, Newman AJ, and Mayer DG. (1991). Carcinogenicity Study of Acesulfame-K in Mice. In Acesulfame-K, pp. 59-70. Marcel Dekker, New York.
106	Beevers et al 2015	C. Beevers, D. Henderson, L. Lillford, Investigation of sodium arsenite, thioacetamide, and diethanolamine in the alkaline comet assay: Part of the JaCVAM comet validation exercise, Mutat. Res. 786-788 (2015) 165-171.
107	Behera and Bhunya 1989	Behera BC, Bhunya SP, Studies on the genotoxicity of asataf (acephate), an organophosphate insecticide, in a mammalian in vivo system, Mutat. Res. 223 (1989) 287–293
108	Belitsky et al 1983	Belitsky GA, Budanova IV. Unscheduled DNA synthesis in carcinogen-treated human and mouse liver cells and fibroblasts. IARC Sci Publ. 1983;(51):123-33.
109	Belitsky et al 1985	Belitsky GA, Khovanova EM, Budunova IV, Sharuptis HG. Mycotoxin induction of somatic mosaicism in Drosophila and DNA repair in mammalian liver cell cultures. Cell Biol Toxicol. 1985 Jun;1(3):133-43.
110	Bendele et al 1985	Bendele A.M., Neal S.B., Oberly T.J., Thompson C.Z., Bewsey B.J., Hill L.E., Rexroat M.A., Carlton W.W., Probst G.S. Evaluation of ochratoxin A for mutagenicity in a battery of bacterial and mammalian cell assays, Food Chem. Toxicol. 23 (1985) 911-918
111	Benedict et al 1977	Benedict WF, Baker MS, Haroun L, Choi E, Ames BN, Mutagenicity of cancer chemotherapeutic agents in the Salmonella/microsome test, Cancer Res. 37 (1977) 2209–2213
112	Benfenati DB	unpublished
113	Benford et al 1994	D.J. Benford, S.C. Price, J.N. Lawrence, P. Grasso, J.N. Bremmer, Investigations of the genotoxicity and cell proliferative activity of dichlorvos in mouse forestomach, Toxicology 92 (1994) 203-215.
114	Bergman et al 1996	Bergman K, Mueller L, Teigen SW, The genotoxicity and carcinogenicity of paracetamol: a regulatory (re)view, Mutat. Res. 349 (1996) 263-288
115	Bermudez et al 1989	Bermudez E, Smith-Oliver T, Delehanty LL. The induction of DNA-strand breaks and unscheduled DNA synthesis in F-344 rat hepatocytes following in vivo administration of caprolactam or benzoin. Mutat Res. 1989 Nov;224(3):361-4.
116	Berthelot-Ricou et al 2013	Berthelot-Ricou, A., Perrin, J., Orsière, T., Aye, M., Roustan, A., Botta, A., & Courbiere, B. (2013). Genotoxicity risk assessment and oocytes: Basis of genetic toxicology and application in reproductive science. [Risque génotoxique et ovocytes : principes de toxicologie géné tique et applications] Gynecologie Obstetrique Fertilite, 41(9), 544-547
117	Bessi et al 1995	H. Bessi, C. Rast, B. Rether, G. Nguyen-Ba, P. Vasseur, Synergistic effects of chlordane and TPA in multistage morphological transformation of SHE cells, Carcinogenesis 16 (1995) 237-244.
118	Bevan et al 2001	C. Bevan, D.A. Keller, A.S. Panepinto, K.S. Bentley, Effect of 4-vinylcyclohexene on micronucleus formation in the bone marrow of rats and mice, Drug Chem. Toxicol. 24 (2001) 273-285.
119	BfArM Doc	Regulatory dossier, unpublished
120	Bhartiya et al 2010	U.S. Bhartiya, L.J. Joseph, Y.S. Raut, B.S. Rao, Effect of Ocimum sanctum, turmeric extract and vitamin E supplementation on the salivary gland and bone marrow of radioiodine exposed mice, Indian J. Exp. Biol. 48 (2010) 566-571.
121	Bhowmik and Patra 2015	N. Bhowmik, M. Patra, Assessment of genotoxicity of inorganic mercury in rats in vivo using both chromosomal aberration and comet assays, Toxicol. Ind. Health 31 (2015) 588-594
122	Bhunya and Das 1987	Bhunya SP and Das P, 1987. Bone marrow chromosome aberration and sperm abnormality in mice in vivo induced by monochloroacetic acid (MCA). Chrom lnf Serv 42, 28-30.
123	Bhunya and Jena 1994	S.P. Bhunya, G.B. Jena, Evaluation of genotoxicity of a technical grade organophosphate insecticide, Tafethion (ethion), in chicks, In Vivo 8 (1994) 1087-1089.
124	Bhunya and Pati 1988	S.P. Bhunya, P.C. Pati, Genotoxic effects of a synthetic pyrethroid insecticide, cypermethrin, in mice in vivo, Toxicol. Lett. 41 (1988) 223-230
125	Bian et al 2004	Bian Q, Xu LC, Wang SL, Xia YK, Tan LF, Chen JF, Song L, Chang HC, Wang XR. Study on the relation between occupational fenvalerate exposure and spermatozoa DNA damage of pesticide factory workers. Occup Environ Med. 2004 61 (12): 99-1005
126	Bianchi Santamaria et al 1997	A. Bianchi-Santamaria, M. Gobbi, M. Cembrn, A. Arnaboldi, Human lymphocyte micronucleus genotoxicity test with mixtures of phytochemicals in environmental concentrations, Mutat. Res. 388 (1997) 27–32
127	Bibra working group 1989	BIBRA Report Toxicity Profile - Benzoic Acid and its common salts (1989) BIBRA Toxicology advice and consulting Ltd
128	Bird et al 1982	Bird RP, Draper HH, Basrur PK, Effect of malonaldehyde and acetaldehyde on cultured mammalian cells. Production of micronuclei and chromosomal aberrations, Mutat. Res. 101 (1982) 237-246
129	Bird et al 2010	M.G. Bird, B.A. Wetmore, D.J. Letinski, M. Nicolich, M. Chen, A.R. Schnatter, F.T. Whitman, Influence of toluene co-exposure on the metabolism and genotoxicity of benzene in mice using continuous and intermittent exposures, Chem. Biol. Interact. 184 (2010) 233-239.
130	Birrell et al 2010	Birrell L, Cahill P, Hughes C, Tate M, Walmsley RM. GADD45a-GFP GreenScreen HC assay results for the ECVAM recommended lists of genotoxic and non-genotoxic chemicals for assessment of new genotoxicity tests. Mutat Res. 2010 695 (1-2): 87-95
131	Bishop et al 1990	J.B. Bishop, K.L. Witt, D.K. Gulati, J.T. MacGregor, Evaluation of the mutagenicity of the anti-inflammatory drug salicylazosulfapyridine (SASP), Mutagenesis 5 (1990) 549–554.
132	Biswas 2007	R. Biswas, S. Poddar, A. Mukherjee, Investigation on the genotoxic effects of long-term administration of sodium arsenite in bone marrow and testicular cells in vivo using the comet assay, J. Environ. Pathol. Toxicol. Oncol. 26 (2007) 29-37.
133	Bjorge et al 1996	C. Bjorge, G. Brunborg, R. Wiger, J.A. Holme, T. Scholz, E. Dybing, E.J. Soderlund, A comparative study of chemically induced DNA damage in isolated human and rat testicular cells, Reprod. Toxicol. 10 (1996) 509-519
134	Boerrigter 2004	Boerrigter ME. Mutagenicity of the peroxisome proliferators clofibrate, Wyeth 14,643 and di-2-ethylhexyl phthalate in the lacZ plasmid-based transgenic mouse mutation assay. J Carcinog. 2004 May 5; 3 (1): 7.
135	Bohmard 2003	Bomhard, E.M. (2003). High-dose clastogenic activity of aniline in the rat bone marrow and its relationship to the carcinogenicity in the spleen of rats. Arch. Toxicol. 77:291–297
136	Bohmard and Herbold 2006	Bohmard EM, Herbold BA. Genotoxic Activities of Aniline and its Metabolites and Their Relationship to the Carcinogenicity of Aniline in the Spleen of Rats.Critical Reviews in Toxicology (2006) 35 (10): 783-835
137	Bomhard et al 1992	E.M. Bomhard, J.N. Bremmer, B.A. Herbold, Review of the mutagenicity/genotoxicity of butylated hydroxytoluene, Mutat. Res. 277 (1992) 187-200
138	Bonacker et al 2004	Bonacker D, Stoiber T, Böhm KJ, Unger E, Degen GH, Thier R, Bolt HM. Chromosomal genotoxicity of nitrobenzene and benzonitrile. Arch Toxicol. 2004 Jan;78(1):49-57. Epub 2003 Sep 26.
139	Bonacker et al 2005	D. Bonacker, T. Stoiber, K.J. Böhm, I. Prots, M. Wang, E. Unger, R. Thier, H.M. Bolt, G.H. Degen, Genotoxicity of inorganic lead salts and disturbance of microtubule function, Environ. Mol. Mutagen. 45 (2005) 346-353
140	Bonatti et al 1992	S. Bonatti, Z. Cavalieri, S. Viaggi, A. Abbondandolo, The analysis of 10 potential spindle poisons for their ability to induce CREST-positive micronuclei in human diploid fibroblasts, Mutagenesis 7 (1992) 111-114.
141	Borzelleca et al 1987	BORZELLECA JF, CAPEN CC AND HALLAGAN JB LIFETIME TOXICITY/CARCINOGENICITY STUDY OF FD&C RED NO. 3 (ERYTHROSINE) IN RATS. FOOD CHEM. TOXICOL. 25(10): 723-733 (1987)
142	Borzelleca et al 1991	J.F. Borzelleca, J.W. Olson, F.E. Reno, Lifetime toxicity/carcinogenicity studies of FD & C red no. 40 (allura red) in mice, Food Chem. Toxicol. 29 (1991) 313-319.
143	Botta et al 1994	Botta, A., Lehucher Michel, M. -., & Di Giorgio, C. (1994). Genotoxic effects of nickel sulfate in cultured human lymphocytes. Medical Science Research, 22(10), 709-710.
144	Boujbiha et al 2012	M.A. Boujbiha, G. Ben Salah, A. Ben Feleh, M. Saoudi, H. Kamoun, A. Bousslema, A. Ommezzine, K. Said, F. Fakhfakh, A. El Feki, Hematotoxicity and genotoxicity of mercuric chloride following subchronic exposure through drinking water in male rats, Biol. Trace Elem. Res. 148 (2012) 76-82
145	Bouslimi et al 2008	Bouslimi A, Bouaziz C, Ayed-Boussema I, Hassen W and Bacha H. Individual and combined effects of ochratoxin A and citrinin on viability and DNA fragmentation in cultured Vero cells and on chromosome aberrations in mice bone marrow cells. Toxicology. (2008) 251: 1-7.
146	Bradley et al 1985	ECHA, Information from Registration Dossiers and Notifications to the C&Linventory. http://echa.europa.eu/web/guest/information-on-chemicals/registered-substances
147	Brambilla and Martelli 2009	G. Brambilla, A. Martelli, Update on genotoxicity and carcinogenicity testingof 472 marketed pharmaceuticals, Mutat. Res. 681 (2009) 209–229
148	Bramibilla and Martelli 2009	G. Brambilla, A. Martelli, Update on genotoxicity and carcinogenicity testingof 472 marketed pharmaceuticals, Mutat. Res. 681 (2009) 209–229.
149	Brams et al 1987	A. Brams, J.P. Buchet, M.C. Crutzen-Fayt, C. De Meester, R. Lauwerys, A. Leonard, A comparative study, with 40 chemicals, of the efficiency of the Salmonella assay and the SOS Chromotest (Kit Procedure), Toxicol. Lett. 38 (1987) 123-133
150	Brewster et al 1989	D.W. Brewster, K.J. Mirly, A.G. Wilson, J.W. Barnett Jr., Lack of in vivo DNA binding of mercaptobenzothiazole to selected tissues of the rat, Biochem. Biophys. Res. Commun. 165 (1989) 342-348
151	Brooks and Theruvathu 2005	Brooks PJ, Theruvathu JA, DNA adducts from acetaldehyde: implications for alcohol-related carcinogenesis. Alcohol. (2005) 35 (3): 187-93
152	Brooks et al 1976	Brooks T, Hunt P and et al., 1976. Effects of prolonged exposure of mice to butylated hydroxytoluene.Unpublished report from Shell Research, Ltd., Tunstell Lab., Sittingbourne, Kent, UK submitted to the World Health Organization by the authors
153	Brooks et al 1982	T.M. Brooks, B.J. Dean, D.H. Hutson, D. Potter, Microbial mutation studies with tetrachlorvinphos (Gardona), Mutat. Res. 1982 Oct;105 (1982) 211-221.
154	Brown et al 1978	J.P. Brown, G.W. Roehm, R.J. Brown, Mutagenicity testing of certified food colours and related azo, xanthene and triphenylmethan dyes with the Salmonella/microsome system, Mutat. Res. 56 (1978) 249–271
155	Brusick 2008	Brusick D. Critical assessment of the genetic toxicity of naphthalene. Regul Toxicol Pharmacol. 2008 Jul;51(2 Suppl):S37-42. Epub 2007 Sep 26.
156	Brusick et al 1980	D.J. Brusick, V.F. Simmon, H.S. Rosenkranz, V.A. Ray, R.S. Stafford, an evaluation of the Escherichia coli WP2 and WP2uvrA reverse mutation assay, Mutat. Res. 76 (1980) 169-190
157	Bucher et al 1989	Bucher JR, Uraih LC, Hildebrandt PK, Sauer RM, Seely JC. Carcinogenicity and pulmonary pathology associated with a single 2-hour inhalation exposure of laboratory rodents to methyl isocyanate. J Natl Cancer Inst. 1989 Oct 18;81(20):1586-7
158	Budinsky et al 2013	Budinsky R, Gollapudi R, Albertini RJ, Valentine R, Stavanja M, Teeguarden J, Fensterheim R, Rick D, Lardie T, McFadden L, Green A, Recio L, Nonlinear responses for chromosome and gene level effects induced by vinyl acetate monomer and its metabolite, acetaldehyde in TK6 cells, Environ. Mol. Mutagen. 54 (2013) 755-768
159	Burke et al 1994	D.A. Burke, D.J. Wedd, D. Herriott, M.K. Bayliss, D.J. Spalding, P. Wilcox, Evaluation of pyrazole and ethanol induced S9 fraction in bacterial mutagenicity testing, Mutagenesis 9 (1994) 23-29
160	Burkey et al 2000	Burkey, J. L., Sauer, J. -., McQueen, C. A., & Glenn Sipes, I. (2000). Cytotoxicity and genotoxicity of methyleugenol and related congeners - A mechanism of activation for methyleugenol. Mutation Research - Fundamental and Molecular Mechanisms of Mutagenesis, 453(1), 25-33
161	Burlinson et al 2017	B. Burlinson, W. Barfield, T. Herring, Dicyclanil – Why was it negative in the comet assay? Poster at SOT meeting, 2017.
162	Butler et al 1996	Butler WH, Gabriel KL, Preiss FJ, Osimitz TG. Lack of genotoxicity of piperonyl butoxide. Mutat Res. 1996 Dec 20; 371 (3-4): 249-58.
163	Butler et al 1998	Butler WH, Gabriel KL, Osimitz TG, Preiss FJ. Oncogenicity studies of piperonyl butoxide in rats and mice. Hum Exp Toxicol. 1998 Jun;17(6):323-30.
164	Butterworth et al 1982	Butterworth B.E., Doolittle D.J.m Working P.K., Strom S.C., Jirtle R.L. and Michalopoulos G. (1982). Chemically-induced DNA repair in rodent and human cells. Banbury report., 13, 101-114.
165	Butterworth et al 1989	Butterworth, B.E., Smith-Oliver, T., Earle, L., Loury, D.J., White, R.D., Doolittle, D.J., Working, P.K., Cattley, R.C., Jirtle, R., Michalopoulos, G., and Strom, S. (1989). Use of primary cultures of human hepatocytes in toxicology studies. Cancer Res. 49: 1075–1084
166	Byarugaba et al 1975	Byarugaba, W., Rudiger, H.W., Koske-Westphal, 1:, Wohler, W. & Passarge, E. (1975) Toxicity of antibiotics on cultured human ski fibroblasts. Humangenetik, 18, 263-267
167	Caballo et al 1992	C. Caballo, A. Herrera, C. Barrueco, A. Santa-Maria, F. Sanz, E. de la Pena, Analysis of cytogenetic damage induced in CHO cells by the pyrethroid insecticide fenvalerate, Teratog. Carcinog. Mutagen. 12 (1992) 243–249
168	California EPA 1991	California EPA Department of Pesticide Regulation: Summary of Toxicology Data for Daminozide, August 1, 1991
169	California EPA 1992	California EPA Department of Pesticide Regulation: Summary of Toxicology Data for Coumaphos, June 5, 1992
170	California EPA 1992	California EPA Department of Pesticide Regulation: Summary of Toxicology Data for Coumaphos, June 5, 1992
171	California EPA 1999	California EPA Department of Pesticide Regulation: Summary of Toxicology data for Anilazine (1999).https://www.cdpr.ca.gov/docs/risk/toxsums/pdfs/256.pdf
172	California EPA 2001	California Environmental Protection Agency Department of Pesticide Regulation; Chlorpyrifos Summary of Toxicological Data (2001). Available from, as of August 24, 2007: http://www.cdpr.ca.gov/docs/toxsums/pdfs/253.pdf
173	California EPA 2002	California EPA Department of Pesticide Regulation: Summary of Toxicology data on chlormequat chloride Original Document 12-24-2002. Information retrieved as of June 2015, at http://www.cdpr.ca.gov/docs/risk/toxsums/toxsumlist.htm, (accessed 23.10.15).
174	California EPA 2004	California EPA, Department of Pesticide Regulation: Summary of Toxicology Data for Daminozide, July 22, 2004
175	California EPA 2007	California EPA Doc Vol 1 February 2007. https://www.cdpr.ca.gov/docs/risk/rcd/methidathion_r1.pdf
176	California EPA 2008	California EPA, Acephate, Risk characterization Document,October, 2008. http://www.cdpr.ca.gov/docs/risk/rcd/acephate.pdf
177	Cammerer et al 2007	Cammerer Z, Elhajouji A, Suter W. In vivo micronucleus test with flow cytometry after acute and chronic exposures of rats to chemicals. Mutat Res. 2007 626 (1-2): 26-33
178	Campos-Pereira et al 2012	Campos-Pereira FD, Oliveira CA, Pigoso AA, Silva-Zacarin EC, Barbieri R, Spatti EF, Marin-Morales MA, Severi-Aguiar GD. Early cytotoxic and genotoxic effects of atrazine on Wistar rat liver: a morphological, immunohistochemical, biochemical, and molecular study. Ecotoxicol Environ Saf. 2012 Apr;78:170-7
179	Canas and Aranda 1996	P. Canas, M. Aranda, Decontamination and inhibition of patulin-induced cytotoxicity, Environ. Toxicol. Water Qual. 11 (1996) 249–253.
180	Carmignani et al 2004	M. Carmignani, M. Felaco, P. Boscolo, M. Di Gioacchino, L. Di Giampaolo, Q. Niu, P. Cesare, A.R. Volpe, Clastogenic but not apoptotic effects on human artery endothelial cells by concentrations of inorganic lead inhibiting their nitric oxide production, Int. J. Immunopathol. Pharmacol. 17 (2 Suppl. 2004) 37-44
181	Carson 1984	Carson S. Skin painting studies in mice with FD&C and D&C colors: FD&C Blue No. 1, Red No. 3 and Yellow No. 5, D&C Red No. 7, Red No. 9, Red No. 10, Red No. 19, Red No. 21, Red No, 27, Red No. 31, Red No. 36, Orange No. 5, Orange No. 10 and Orange No. 17, J. Toxicol. Cutaneous Ocul. Toxicol. 3 (1984) 357-370
182	Carver et al 1985	Carver JH, Bootman J, Cimino MC, Esber HJ, Kirby P, Kirkhart B, Wong ZA, MacGregor JA. Genotoxic potential of acephate technical: in vitro and in vivo effects. Toxicology. 1985 May;35(2):125-42
183	Casanova and Heck 1997	Casanova M, Heck HA. Lack of evidence for the involvement of formaldehyde in the hepatocarcinogenicity of methyl tertiary-butyl ether in CD-1 mice. Chem Biol Interact. 1997 Jul 11;105(2):131-43.
184	Caspary and Myhr 1986	CASPARY,WJ AND MYHR,B; MUTAGENICITY OF METHYLISOCYANATE AND ITS REACTION PRODUCTS TO CULTURED MAMMALIAN CELLS; MUTAT. RES. 174(4):285-293, 1986
185	Caspary et al 1987	Caspary WJ, Myhr B, Bowers L, McGregor D, Riach C, Brown A. Mutagenic activity of fluorides in mouse lymphoma cells. Mutat Res. 1987 Mar;187(3):165-80.
186	Caspary et al 1988	W.J. Caspary, D. Spencer Daston, B.C. Myhr, A.D. Mitchell, C.J. Rudd, P.S. Lee,Evaluation of the L5178Y mouse lymphoma cell mutagenesis assay: interlaboratory reproducibility and assessment, Environ. Mol. Mutagen 12(Suppl. 13) (1988) 195–229.
187	Casto et al 1979	Casto, B. C., Meyers, J., & DiPaolo, J. A. (1979). Enhancement of viral transformation for evaluation of the carcinogenic or mutagenic potential of inorganic metal salts. Cancer Research, 39(1), 193-198.
188	Cattley et al 1994	Cattley, R.C., J.I. Everitt, E.A. Gross, O.R. Moss, T.E. Hamm, Jr., and J.A. Popp. 1994. Carcinogenicity and toxicity of inhaled nitrobenzene in B6C3F1 mice and F344 and CD rats [published erratum appears in Fundam Appl Toxicol 1995 Apr;25(1):159]. Fundam Appl Toxicol 22:328-340.
189	Cavalieri et al 1990	A. Cavalieri, P.F. Albert, R. Vitali, 5-Fluorouracil carcinogenesis in Balb/Cmice, Tumori 76 (1990) 179–181
190	Cayama et al 1978	E. Cayama, H. Tsuda, D.S. Sarma, E. Farber, Initiation of chemical carcinogenesis requires cell proliferation, Nature 275 (1978) 60-62.
191	CCRIS	CCRIS, https://toxnet.nlm.nih.gov/newtoxnet/ccris.htm
192	Celik et al 2005	A. Celik, O. Ogenler, U. Cömelekoglu, The evaluation of micronucleus frequency by acridine orange fluorescent staining in peripheral blood of rats treated with lead acetate, Mutagenesis 20 (2005) 411-415
193	Celik et al 2013	A. Celik, D. Eke, S.Y. Ekinci, S. Yildirim, The protective role of curcumin on perfluorooctane sulfonate-induced genotoxicity: single cell gel electrophoresis and micronucleus test, Food Chem. Toxicol. 53 (2013) 249-255.
194	Celikler et al 2007	S. Celikler, N. Aydemir, R. Bilaloğlu, A comparative study on the genotoxic effect of pyrimethamine in bone marrow and spermatogonial mice cells, Z. Naturforsch. C 62 (2007) 679-683.
195	CERI	Chemical Evaluation and Research Institute. (2007). Hazard assessment report: N,N-dimethylformamide
196	Cesarone et al 1982	Cesarone, C.F., Bolognesi, C., and Santi, L. (1982). Evaluation of damage to DNA after in vivo exposure to different classes of chemicals. Arch. Toxicol. Suppl. 5:355–359
197	Chadwick et al 1993	Chadwick RW, George SE, Kohan MJ, Williams RW, Allison JC, Hayes YO, Chang J. Potentiation of 2,6-dinitrotoluene genotoxicity in Fischer-344 rats by pretreatment with Aroclor 1254. Toxicology. 1993 Jun 80 (2-3): 153-71
198	Chakraborty and De 2009	T. Chakraborty, M. De, Clastogenic effects of inorganic arsenic salts on human chromosomes in vitro, Drug Chem. Toxicol. 32 (2009) 169-173.
199	Chakraborty et al 1987	I. Chakraborty, A. Sharma, G. Talukder, Antagonistic and synergistic effects of lead and selenium in Rattus norvegicus, Toxicol. Lett. 37 (1987) 21-26
200	Chang et al 1992	Chang LW, Daniel FB, DeAngelo AB. Analysis of DNA strand breaks induced in rodent liver in vivo, hepatocytes in primary culture, and a human cell line by chlorinated acetic acids and chlorinated acetaldehydes. Environ Mol Mutagen. 1992;20(4):277-88.
201	Chang et al 2011	Chang CH, Yu FY, Wu TS, Wang LT and Liu BH. Mycotoxin citrinin induced cell cycle G2/M arrest and numerical chromosomal aberration associated with disruption of microtubule formation in human cells. Toxicological Sciences. (2011) 119: 84-92
202	Chao et al 1999	J.S. Chao, L.Y. Wei, M.C. Huang, S.C. Liang, H.H. Chen, Genotoxic effects of triphenyltin acetate and triphenyltin hydroxide on mammalian cells in vitro and in vivo, Mutat. Res. 444 (1999) 167-174.
203	Charles et al 1996	J.M. Charles, D.M. Bond, T.K. Jeffries, B.L. Yano, W.T. Stott, K.A. Johnson, H.C. Cunny, R.D. Wilson, J.S. Bus, Chronic dietary toxicity/oncogenicity studies on 2,4-dichlorophenoxyacetic acid in rodents, Fundam. Appl. Toxicol. 33 (1996) 166-172
204	Charles et al 1999a	J.M. Charles, H.C. Cunny, R.D. Wilson, J.S. Bus, T.E. Lawlor, M.A. Cifone, M. Fellows, B. Gollapudi, Ames assays and unscheduled DNA synthesis assays on 2, 4-dichlorophenoxyacetic acid and its derivatives, Mutat. Res. 444 (1999a) 207-216
205	Charles et al 1999b	J.M. Charles, H.C. Cunny, R.D. Wilson, J.L. Ivett, H. Murli, J.S. Bus, B. Gollapudi, In vivo micronucleus assays on 2,4-dichlorophenoxyacetic acid and its derivatives, Mutat. Res. 444 (1999b) 227-234
206	Chatterjee et al 1982	CHATTERJEE KK,TALUKDER G, and SHARMA A. (1982) Effects of synthetic pyrethroids on mammalian chromosomes I. Sumicidin. Mutat Res 105: 101-106.
207	Chen and Eastmond 1995	Chen H, Eastmond DA. Topoisomerase inhibition by phenolic metabolites: a potential mechanism for benzene's clastogenic effects. Carcinogenesis. 1995 Oct;16(10):2301-7.
208	Chen et al 1994	H. Chen, D.S. Rupa, R. Tomar, D.A. Eastmond, Chromosomal loss and breakage in mouse bone marrow and spleen cells exposed to benzene in vivo, Cancer Res. 54 (1994) 3533-3539.
209	Chen et al 2007	Chen L, Wang M, Villalta PW, Luo X, Feuer R, Jensen J, Hatsukami DK, Hecht SS, Quantitation of an acetaldehyde adduct in human leukocyte DNA and the effect of smoking cessation, Chem. Res. Toxicol. 20 (2007) 108-113
210	Chen et al 2008	Chen C.S., Hseu Y.C., Liang S.H., Kuo J. ... and Chen S.C. (2008). Assessment of genotoxicity of methyl-tert-butyl ether, benzene, toluene, ethylbenzene, and xylene to human lymphocytes using comet assay. Journal of Hazardous Materials, 153(1-2), 351-356.
211	Chen et al 2013	C. Chen, X. Jiang, Z. Zhang, Protective effects of exogenous reduced glutathione on sodium arsenite-induced genotoxicity and oxidative stress, Wei Sheng Yan Jiu 42 (2013) 937-942.
212	Chieli et al 1987	Chieli E, Aliboni F, Saviozzi M, Malvaldi G, Induction of micronucleated erythrocytes by primary thioamides and their metabolites in the mouse, Mutat. Res. 192 (1987) 141-143
213	Chiewchanwit and Au 1994	Chiewchanwit T, Au WW (1994) Cytogenetic effects of 2-methoxyethanol and its metabolite, methoxyacetaldehyde, in mammalian cells in vitro. Mutation Research, 320 (1–2):125–132
214	Chiu et al 1978	C.W. Chiu, L.H. Lee, C.Y. Wang, G.T. Bryan, Mutagenicity of some commercially available nitro compounds for Salmonella typhimurium, Mutat. Res. 58 (1978) 11–22
215	Choudhury et al 1997a	Choudhury AR, Das T, Sharma A, Talukder G. Inhibition of clastogenic effects of arsenic through continued oral administration of garlic extract in mice in vivo. Mutat Res. 1997a Aug 14;392(3):237-42
216	Choudhury et al 1997b	Choudhury AR, Das T, Sharma A. Mustard oil and garlic extract as inhibitors of sodium arsenite-induced chromosomal breaks in vivo. Cancer Lett. 1997b Dec 16;121(1):45-52.
217	Choudhury et al 2004	R.C. Choudhury, A.K. Palo, A. Padhy, Cytogenetic consequences of vinblastinetreatment in mouse bone marrow, Chemotherapy 50 (2004) 171–177.
218	Chung et al 1981	K.T. Chung, G.E. Fulk, A.W. Andrews, Mutagenicity testing of some commonly used dyes, Appl. Environ. Microbiol. 42 (1981) 641–648
219	Chung et al 1995	Chung, K.-T., Murdock, C.A., Stevens, S.E. Jr., Li, Y.-S., Wei, C.-I., Huang, T.-S., and Chou, M.-W. (1995). Mutagenicity and toxicity studies of p-phenylendiamine and its derivatives. Toxicol. Lett. 81:23–32.
220	Chung et al 1996	Chung, K.-T., Murdock, C.A., Zhou, Y., Stevens, S.E. Jr., Li, Y.-S., Wei C.-I., Fernando, S.Y., and Chou, M.-W. (1996). Effects of the nitro-group on the mutagenicity and toxicity of some benzamines. Environ. Mol. Mutagen. 27:67–74.
221	Ciaravino et al 1995	Ciaravino V, Kropko ML, Rothwell CE, Hovey CA, Theiss JC. The genotoxicity profile of atorvastatin, a new drug in the treatment of hypercholesterolemia.Mutat Res. 1995 Jun;343(2-3):95-107
222	CICAD 20 WHO 2000	Concise International Chemical Assessment Document (CICAD) 20, Mononitrophenols, World Health Organisation, Geneva, 2000
223	CICAD 26 WHO 2000	Concise International Chemical Assessment Document (CICAD) 26, Benzoic Acid and Sodium Benzoate, World Health Organisation, Geneva, 2000
224	CICAD 29 WHO 2001	CICAD 29, Vanadium pentoxide and other inorganic vanadium compounds, 2001. http://www.who.int/ipcs/publications/cicad/en/cicad29.pdf?ua=1
225	CICAD 49 WHO 2003	Concise International Chemical Assessment Document (CICAD) 49, Thiourea, World Health Organisation, Geneva, 2003. http://www.who.int/ipcs/publications/cicad/en/cicad49.pdf?ua=1
226	Cifone et al 1987	Cifone MA, Myhr B, Eiche A, Bolcsfoldi G. Effects of pH shifts on the mutant frequency at the thymidine kinase locus in mouse lymphoma L5178Y TK+/- cells. Mutat research 189 (1987) 39-46
227	Cinelli et al 1992	Cinelli, S. e. a. (1992). Absence of mutagenicity of methyl-tertiary-butyl ether. Toxicol. Lett. (Suppl.), 300, 10-36.
228	Ciranni et al 1988a	R. Ciranni, R. Barale, G. Ghelardini, N. Loprieno, Benzene and the genotoxicity of its metabolites. II. The effect of the route of administration on the micronuclei and bone marrow depression in mouse bone marrow cells, Mutat. Res. 209 (1988) 23-28.
229	Ciranni et al 1988b	Ciranni R, Barale R, Marrazzini A, Loprieno N. Benzene and the genotoxicity of its metabolites. I. Transplacental activity in mouse fetuses and in their dams. Mutat Res. 1988 May;208(1):61-7.
230	Ciranni et al 1991	R. Ciranni, R. Barale, I-D. Adler, Dose-related clastogenic effects induced by benzene in bone marrow cells and in differentiating spermatogonia of Swiss CD1 mice, Mutagenesis 6 (1991) 417-421.
231	Clapp et al 1978	N.K. Clapp, R.L. Tyndall, L.C. Satterfield, W.C. Klima, N.D. Bowles, Selective sex-related modification of diethylnitrosamine-induced carcinogenesis in BALB/c mice by concomitant administration of butylated hydroxytoluene, J. Natl. Cancer Inst. 61 (1978) 177-182
232	Clare et al 2006	Clare MG, Lorenzon G, Akhurst LC, Marzin D, van Delft J, Montero R, Botta A, Bertens A, Cinelli S, Thybaud V, Lorge E. SFTG international collaborative study on in vitro micronucleus test II. Using human lymphocytes. Mutat Res. 2006 607 (1): 37-60.
233	Clawson et al 1992	G.A. Clawson, L.J. Blankenship, J.G. Rhame, D.S. Wilkinson, Nuclear enlargement induced by hepatocarcinogens alters ploidy, Cancer Res. 52 (1992) 1304-1308.
234	Clements 1992	Clements J, Study to determine the ability of paracetamol to induce mutations at the thymidine kinase (tk) locus in mouse lymphoma L5178Y cells using a fluctuation assay. Hazleton Microtest Report No. ZTKREUBF.001, March 31 (1992)
235	Clive et al 1979	D. Clive, K.O. Johnson, J.S. Spector, A.G. Batson, M.M. Brown, Validation and characterisation of the L5178Y TK+/− mouse lymphoma mutagen assay system, Mutat. Res. 59 (1979) 61–108.
236	Clive et al 1990	D. Clive, P. Glover, M. Applegate, J. Hozier, Molecular aspects of chemical mutagenesis in L5178Y/tk+/- mouse lymphoma cells, Mutagenesis 5 (1990) 191-197
237	Codina et al 1995	J.C. Codina, C. Päerez-Torrente, A. Päerez-Garcäia, F.M. Cazorla, A. de Vicente, Comparison of microbial tests for the detection of heavy metal genotoxicity, Arch. Environ. Contam. Toxicol 29 (1995) 260-265
238	Coffing et al 2011	S. Coffing, M. Engel, D. Dickinson, C. Thiffeault, R. Spellman, T. Shutsky, M.Schuler, The rat gut micronucleus assay: a good choice for alternativein vivo genetic toxicology testing strategies, Environ. Mol. Mutagen. 52(2011) 269–279.
239	Colacci et al 1990	A. Colacci, S. Bartoli, B. Bonora, A. Niero, P. Silingardi, S. Grilli, In vivo and in vitro interaction of 1,2-dichlorobenzene with nucleic acids and proteins of mice and rats, Tumori 76 (1990) 339-344
240	Cole et al 1986	Cole J, Muriel WJ, Bridges BA.The mutagenicity of sodium fluoride to L5178Y [wild-type and TK+/− (3.7.2c)] mouse lymphoma cells Mutagenesis, Volume 1, Issue 2, 1986, 157–167,
241	Collin 1971	Collin JP. Cytogenetic effect of sodium cyclamate, cyclohexanone and cyclohexanol, Diabete (French) 19 (1971) 215-221
242	Colognato et al 2007	R. Colognato, F. Coppedè, J. Ponti, E. Sabbioni, L. Migliore, Genotoxicity induced by arsenic compounds in peripheral human lymphocytes analysed by cytokinesis-block micronucleus assay, Mutagenesis 22 (2007) 255-261.
243	Connor et al 1980	Connor TH, Meyne J, Legator MS. The mutagenic evaluation of tetrakis (hydroxymethyl) phosphonium sulfate using a combined testing protocol approach. J Environ Pathol Toxicol. 1980 Aug;4(1):145-58
244	Connor et al 1985	T.H. Connor, J.C. Theiss, H.A. Hanna, D.K. Monteith, T.S. Matney, Genotoxicity of organic chemicals frequently found in the air of mobile homes, Toxicol. Lett. 25 (1985) 33–40
245	Cooray et al 1982	Cooray, R., Kiessling, K. H., & Lindahl-kiessling, K. (1982). The effects of patulin and patulin- cysteine mixtures on dna synthesis and the frequency of sister-chromatid exchanges in human lymphocytes. Food and Cosmetics Toxicology, 20(6), 893-898.
246	Costa et al 1988	Costa R, Russo A, Zordan M, Pacchierotti F, Tavella A, Levis AG. Nitrilotriacetic acid (NTA) induces aneuploidy in Drosophila and mouse germ-line cells. Environ Mol Mutagen. 1988;12(4):397-407.
247	Crebelli et al 1999	R. Crebelli, A. Carere, P. Leopardi, L. Conti, F. Fassio, F. Raiteri, D. Barone, P.Ciliutti, S. Cinelli, J.A. Vericat, Evaluation of 10 aliphatic halogenatedhydrocarbons in the mouse bone marrow micronucleus test, Mutagenesis14 (1999) 207–215
248	Crespi et al 1985	Crespi CL et al. Tests for mutagenic activity using mutation assays at two loci in the human lymphoblast cell lines TK6 and AHH-1 (1985) Prog. Mutat. Res. 5: 497-516
249	Crofton-Sleigh et al 1993	C. Crofton-Sleigh, A. Doherty, S. Ellard, E.M. Parry, S. Venitt, Micronucleus assays using cytochalasin-blocked MCL-5 cells, a proprietary human cell line expressing five human cytochromes P-450 and microsomal epoxide hydrolase, Mutagenesis 8 (1993) 363-372
250	Cruzan et al 2007	Cruzan, G., Borghoff, S. J., de Peyster, A., Hard, G. C., McClain, M., McGregor, D. B., & Thomas, M. G. (2007). Methyl tertiary-butyl ether mode of action for cancer endpoints in rodents. Regulatory Toxicology and Pharmacology, 47(2), 156-165.
251	Cui et al 2006	Cui Y, Guo J, Xu B, Chen Z. Potential of chlorpyrifos and cypermethrin forming DNA adducts. Mutat Res. 2006 Apr 30;604(1-2):36-41.
252	Cui et al 2011	Cui Y, Guo J, Xu B, Chen Z. Genotoxicity of chlorpyrifos and cypermethrin to ICR mouse hepatocytes. Toxicol Mech Methods. 2011 Jan;21(1):70-4.
253	Dailey et al 1977	Dailey, R. E., Brouwer, E., Blaschka, A. M., Reynaldo, E. F., Green, S., Monlux, W. S., & Ruggles, D. I. (1977). Interrnediate-duration toxicity study of patulin in rats. . J. Toxicol.,
254	Daimon et al 1998	Daimon H, Sawada S, Asakura S, Sagami F. In vivo genotoxicity and DNA adduct levels in the liver of rats treated with safrole. Carcinogenesis. 1998 Jan; 19 (1): 141-6.
255	Dandord et al 1985	Dandord N. Tests for chromosome aberrations and aneuploidy in the Chinese hamster fibroblast cell line CH1-L (1985) Prog. Mutat. Res. 5: 397-411
256	Danish EPA 2013	Evaluation of health hazards by exposure to Diethylene glycol and proposal of a health-based quality criterion for ambient air. Environmental Project No. 149 2, 2013. https://www2.mst.dk/Udgiv/publications/2013/08/978-87-93026-29-2.pdf
257	Darroudi and Natarajan 1983	F. Darroudi, A.T. Natarajan, Cytogenetic analysis of human peripheral bloodlymphocytes (in vitro) treated with resorcinol, Mutat. Res. 124 (1983)179–189.
258	Das et al 1985	S.K. Das, A.K. Giri, A. Sharma, G. Talukder, Effects of mercury-selenium antagonism on mammalian cell division, Cytobios 42 (1985) 271-278
259	Davies et al 1997	R. Davies, V.I. Oreffo, E.A. Martin, M.F. Festing, I.N. White, L.L. Smith, J.A. Styles, Tamoxifen causes gene mutations in the livers of lambda/lacI transgenic rats, Cancer Res. 57 (1997) 1288-1293.
260	Davies et al 2000	Davies R, Clothier B, Smith AG. Mutation frequency in the lacI gene of liver DNA from lambda/lacI transgenic mice following the interaction of PCBs with iron causing hepatic cancer and porphyria. Mutagenesis. 2000 15 (5): 379-83
261	Dayal et al 1989	R. Dayal, A. Gescher, E.S. Harpur, I. Pratt, J.K. Chipman, Comparison of the hepatotoxicity in mice and the mutagenicity of three nitroalkanes, Fundam. Appl. Toxicol. 13 (1989) 341-348
262	Dayan et al 1985	J. Dayan, S. Deguingand, C. Truzman, Study of the mutagenic activity of 6 hepatotoxic pharmaceutical drugs in the Salmonella typhimurium microsome test, and the HGPRT and Na+/K+ ATPase system in cultured mammalian cells, Mutat. Res. 157 (1985) 1-12.
263	De Boeck et al 2005	De Boeck M, van der Leede BJ, Van Goethem F, De Smedt A, Steemans M, Lampo A, Vanparys P, Flow cytometric analysis of micronucleated reticulocytes: Time- and dose-dependent response of known mutagens in mice, using multiple blood sampling, Environ. Mol. Mutagen. 46 (2005) 30-42
264	De Flora et al 1984	S. De Flora, A. Camoirano, P. Zanacchi, C. Bennicelli, Mutagenicity testingwith TA97 and TA102 of 30 DNA-damaging compounds, negative with otherSalmonella strains, Mutat. Res. 134 (1984) 159–165.
265	De Flora et al 1989	De Flora S, Camoirano A, Izzotti A, et al. 1989. Photoactivation of mutagens. Carcinogenesis 10:1089-1097
266	De Groene et al 1996	De Groene E.M., Hassing I.G., Blonm M.J., Seinen W., Fink-Gremmels J., Horbach G.J. Development of human cytochrome P450-expressing cell lines: Application in mutagenicity testing of ochratoxin A, Cancer Res. 56 (1996) 299–304.
267	De Hondt et al 1983	H.A. De Hondt, S.A. Temtamy, K.B. Abd-Aziz, Chromosomal studies on laboratory rats (Rattus norvegicus) exposed to an organic solvent (cyclohexanone), Egypt J. Genet. Cytol. 12 (1983) 31-40
268	de Lima et al 2005	de Lima PD, Yamada ES, da Costa ET, Pessoa Cdo O, Rabenhorst SH, Bahia Mde O, Cardoso PC, Santos RA, Smith Mde A, Burbano RR. Genotoxic effects of rotenone on cultured lymphocytes. Genet Mol Res. 2005 Dec 30; 4 (4): 822-31
269	De lorenzi et al 2005	De Lorenzi Lisa, De Giovanni Annamaria, Malagutti, L., Molteni, L., Sciaraffia, F., Tamburini, A., & Zannotti, M. (2005). Genotoxic activity of the fumonisin B1 mycotoxin in cultures of bovine lymphocytes. Italian Journal of Animal Science, 4(4), 395-402
270	de Melo et al 2012	de Melo, F. T., de Oliveira, I. M., Greggio, S., Dacosta, J. C., Guecheva, T. N., Saffi, J., et al Rosa, R. M. (2012). DNA damage in organs of mice treated acutely with patulin, a known mycotoxin. Food and Chemical Toxicology, 50(10), 3548-3555.
271	de Stoppelaar et al 1997	J.M. de Stoppelaar, B. de Roos, G.R. Mohn, B. Hoebee, Analysis of DES-induced micronuclei in binucleated rat fibroblasts: comparison between FISH with a rat satellite I probe and immunocytochemical staining with CREST serum, Mutat. Res. 392 (1997) 139-149
272	De Veer et al 1994	DE VEER,I, MORISKE,HJ AND RUEDEN,H; PHOTOCHEMICAL DECOMPOSITION OF ORGANIC COMPOUNDS IN WATER AFTER UV-IRRADIATION: INVESTIGATION OF POSITIVE MUTAGENIC EFFECTS; TOXICOL. LETT. 72(1-3):113-119, 1994
273	Dean et al 1981	Dean, B. J. (1981). Activity of 27 coded compounds in the RL1 chromosome assay. In de Serres, F.J. & Ashby, J. (Ed.), Evaluation of short-term tests for carcinogens. report of the international collaborative program (progress in mutation research) (1st ed., pp. 570-579). Amsterdam: Elsevier
274	Dean et al 1985	B.J. Dean, T.M. Brooks, G. Hodson-Walker, D.H. Hutson, Genetic toxicology testing of 41 industrial chemicals, Mutat. Res. 153 (1985) 57-77.
275	Dearfield et al 1991	K.L. Dearfield, K. Harrington-Brock, C.L. Doerr, J.R. Rabinowitz, M.M. Moore,Genotoxicity in mouse lymphoma cells of chemicals capable of Michael addition, Mutagenesis 6 (1991) 519–525
276	Dellarco 1988	Dellarco VL. A mutagenicity assessment of acetaldehyde. Mutat Res. 1988 195(1): 1-20.
277	Dhillon et al 1995	V.S. Dhillon, J. Singh, H. Singh, R.S. Kler, In vitro and in vivo genotoxicity of hormonal drugs. VI. Fluoxymesterone, Mutat. Res. 342 (1995) 103–111
278	Di Virgilio et al 2004	A.L. Di Virgilio, K. Iwami, W. Wätjen, R. Kahl, G.H. Degen, Genotoxicity of the isoflavones genistein, daidzein and equol in V79 cells, Toxicol. Lett. 151 (2004) 151-162.
279	Dianovsky and Sivikova 1995	J. Dianovsky, K. Sivikova, In vivo and in vitro cytogenetic effect of supermethrin, Biomed. Environ. Sci. 8 (1995) 359-366
280	Dill et al 2003	J.A. Dill, K.M. Lee, R.A. Renne, R.A. Miller, A.F. Fuciarelli, K.M. Gideon, P.C. Chan, L.T. Burka, J.H. Roycroft, Alpha 2µ-globulin nephropathy and carcinogenicity following exposure to decalin (decahydronaphthalene) in F344/N rats, Toxicol. Sci. 72 (2003) 223-234
281	Dillon et al 1998	Dillon D, Combes R, Zeiger E, The effectiveness of Salmonella strains TA100, TA102 and TA104 for detecting mutagenicity of some aldehydes and peroxides, Mutagenesis 13 (1998) 19-26.
282	Ding et al 2011	W. Ding, D.D. Levy, M.E. Bishop, L.E. Lyn-Cook, R. Kulkarni, C.W. Chang, A. Aidoo, M.G. Manjanatha, Methyleugenol genotoxicity in the Fischer 344 rat using the comet assay and pathway-focused gene expression profiling, Toxicol. Sci. 123 (2011) 103-112.
283	Ding et al 2014	Ding W, Levy DD, Bishop ME, Pearce MG, Davis KJ, Jeffrey AM, Duan JD, Williams GM, White GA, Lyn-Cook LE, Manjanatha MG. In vivo genotoxicity of estragole in male F344 rats. Environ Mol Mutagen. 2015 May;56(4):356-65.
284	Djelic et al 2005	N. Djelic, B. Spremo-Potparevic, D. Djelic, Mutagenic activity of estradiol evaluated by an in vitro micronucleus assay. Short communication, Acta Biol. Hung. 56 (2005) 403-406.
285	Dobrokhotov and Enikeev 1976	V.B. Dobrokhotov, M.I. Enikoev, The mutagenic action of benzol, toluol and a mixture of these hydrocarbons in a chronic test, Gig. Sanit. 41 (1976) 32-34.
286	Dobrovolsky et al 2010	V.N. Dobrovolsky, S.Y. Boctor, N.C. Twaddle, D.R. Doerge, M.E. Bishop, M.G. Manjanatha, T. Kimoto, D. Miura, R.H. Heflich, S.A. Ferguson, Flow cytometric detection of Pig-A mutant red blood cells using an erythroid-specific antibody: application of the method for evaluating the in vivo genotoxicity of methylphenidate in adolescent rats, Environ. Mol. Mutagen. 51 (2010) 138-145.
287	Dobrovolsky et al 2016	V.N. Dobrovolsky, M.M. Pacheco-Martinez, L.P. McDaniel, M.G. Pearce, W. Ding, In vivo genotoxicity assessment of acrylamide and glycidyl methacrylate, Food Chem. Toxicol. 87 (2016) 120-127.
288	Doerr et al 1988	C.L. Doerr, K.H. Brock, K.L. Dearfield, M.M.Moore, Induction of chromosome aberrations in Chinese hamster ovary and mouse lymphoma cells, Environ. Mol. Mutagen. 11 (1988) 30.
289	Doherty et al 1996	A.T. Doherty, S. Ellard, EM, J.M.P. Parry, arry, An investigation into theactivation and deactivation of chlorinated hydrocarbons to genotoxins inmetabolically competent human cells, Mutagenesis 11 (3) (1996) 247–274
290	Domijan et al 2007	Domijan, A., Zeljezic, D., Milic, M., & Peraica, M. (2007). Fumonisin B(1): Oxidative status and DNA damage in rats. Toxicology, 232(3), 163-169
291	Domijan et al 2015	Domijan, A. M., Gajski, G., Novak, J. I., Geric, M., & Garaj-Vrhovac, V. (2015). In vitro genotoxicity of mycotoxins ochratoxin a and fumonisin B1 could be prevented by sodium copper chlorophyllin - implication to their genotoxic mechanism. Food Chemistry, 170, 455-462.
292	Domshlak et al 2005	Domshlak, M. G., Elakov, A. L., & Osipov, A. N. (2005). Genetic effects induced by nickel sulfate in germline and somatic cells of WR mice. Genetika, 41(7), 894-901.
293	Donmez-Altuntas et al 2013	Donmez-Altuntas, H., Gokalp-Yildiz, P., Bitgen, N., & Hamurcu, Z. (2013). Evaluation of genotoxicity, cytotoxicity and cytostasis in human lymphocytes exposed to patulin by using the cytokinesis-block micronucleus cytome (CBMN cyt) assay. Mycotoxin Research, 29(2), 63-70.
294	Donner et al 1981	M. Donner, K. HusgafveI-Pursiainen, J. Mäki-Paakkanen, M. Sorsa, H. Vainio, Genetic effects of in vivo exposure to toluene, Mutat. Res. 85 (1981) 293-294 (abstract).
295	Donner et al 1983	M. Donner, K. Husgafvel-Pursiainen, D. Jenssen, A. Rannug, Mutagenicity ofrubber additives and curing fumes. Results from five short-term bioassays,Scand. J. Work Environ. Health 9 (Suppl. 2) (1983) 27–37.
296	Doolittle et al 1983	Doolittle D.J., Sherrill J.M. and Butterworth B.E. (1983). Influence of intestinal bacteria, sex of the animal, and position of the nitro group on the hepatic genotoxicity of nitrotoluene isomers in vivo. Cancer Res., 43, 2836-2842.
297	Douglas et al 1985	ECHA, Information from Registration Dossiers and Notifications to the C&Linventory. http://echa.europa.eu/web/guest/information-on-chemicals/registered-substances
298	Douglas et al 1986	G.R. Douglas, A.P. Hugenholtz, D.H. Blakey, Genetic toxicology of phthalate esters: mutagenic and other genotoxic effects, Environ. Health Perspect. 65 (1986) 255-262.
299	Douglas unpublished	Douglas unpublished
300	Du et al 2005	Du, H. F., Xu, L. H., Wang, H. F., Liu, Y. F., Tang, X. Y., Liu, K. X., & Peng, S. X. (2005). Formation of MTBE-DNA adducts in mice measured with accelerator mass spectrometry. Environmental Toxicology, 20(4), 397-401.
301	Dulout et al 1982	F.N. Dulout, O.A. Olivero, H. von Guradze, M.C. Pastori, Cytogenetic effect of malathion assessed by the micronucleus test, Mutat. Res. 105 (1982) 413–416.
302	Dunkel et al 1981	Dunkel VC, Pienta RJ, Sivak A, Traul KA. Comparative neoplastic transformation responses of Balb/3T3 cells, Syrian hamster embryo cells, and Rauscher murine leukemia virus-infected Fischer 344 rat embryo cells to chemical compounds. J Natl Cancer Inst. 1981 Dec;67(6):1303-12
303	Dunkel et al 1984	Dunkel VC, Zeiger E, Brusick D, McCoy E, McGregor D, Mortelmans K, Rosenkranz HS, Simmon VF, Reproducibility of microbial mutagenicity assays: I. Tests with Salmonella typhimurium and Escherichia coli using a standardized protocol, Environ. Mol. Mutagen. 6 (Suppl. 2) (1984) 1–251.
304	Dunkel et al 1985	Dunkel VC, Zeiger E, Brusick D, McCoy E, McGregor D, Mortelmans K, Rosenkranz HS, Simmon VF, Reproducibility of microbial mutagenicity assays: II. Testing of carcinogens and noncarcinogens in Salmonella typhimurium and Escherichia coli. Environ. Mutagen. 7 Suppl. 5 (1985) 1-248
305	Dunn et al 1987	T.L. Dunn, R.A. Gardiner, G.J. Seymour, M.F. Lavin, Genotoxicity of analgesic compounds assessed by an in vitro micronucleus assay, Mutat. Res. 189 (1987) 299-306
306	Dunnick 1993	Dunnick J. NTP Technical report on the toxicity studies of ortho-, meta-, and para- Nitrotoluenes (CAS Nos. 88-72-2, 99-08-1, 99-99-0) Administered in Dosed Feed to F344/N Rats And B6C3F1 Mice. Toxic Rep Ser. 1992 Nov;23:1-E4.
307	Dunnick and Hailey 1995	Dunnick JK, Hailey JR. Experimental studies on the long-term effects of methylphenidate hydrochloride. Toxicology. 1995 Nov 30;103(2):77-84
308	Duvoix et al 2005	Duvoix A, Blasius R, Delhalle S, Schnekenburger M, Morceau F, Henry E, Dicato M, Diederich M. Chemopreventive and therapeutic effects of curcumin. Cancer Lett. 2005 223 (2): 181-90.
309	Dybing et al 1984	Dybing E, Holme A, Gordon WP, Soderlund EJ, Dahlin DC, Nelson SD, Genotoxicity studies with paracetamol, Mutat. Res. 138 (1984) 21-32
310	Dybing et al 1987	Dybing, E, Soderlund EJ, Gordon WP, Holme JA, Christensen T, Becher G, Rivedal E, Thorgeirsson SS, Studies on the mechanism of acetamide hepatocarcinogenicity. Pharmacol. Toxicol. (1987) 60: 9–16
311	Dyshlovoi et al 1981	V.D. Dyshlovoi, N.L. Boĭko, A.M. Shemetun, T.I. Kharchenko, Cytogenetic action of cyclohexanone, Gig Sanit. (Russian) 5 (1981) 76-77
312	Eastmond et al 2001	D.A. Eastmond, M. Schuler, C. Frantz, H. Chen, R. Parks, L. Wang, L. Hasegawa, Characterization and mechanisms of chromosomal alterations induced by benzene in mice and humans, Res. Rep. Health Eff. Inst. 103 (2001) 1-68.
313	EC DRAR 2013	EC Draft Renewal Assessment Report. Amitrole vol 3 Annex B.6 (2013)
314	EC RAR 2002	EC Summary Risk Assessment Report (EU-RAR), Acrylamide, Institute for Health and Consumer Protection, European Chemicals Bureau, I-21020 Ispra (VA), Italy (2002). Available at http://echa.europa.eu/do EU-RAR 2002cuments/10162/d9e5fe49-8139-4b56-93c1-3aa771f3a659
315	EC RAR 2004	EC Summary Risk Assessment Report (EU-RAR), Aniline, Institute for Health and Consumer Protection, European Chemicals Bureau (2004). Available at https://echa.europa.eu/documents/10162/462b7066-c639-4883-b384-3daf4ec88ded
316	EC SCF 2001	EC Opinion of the Scientific Committee on Food on Estragole (1-Allyl-4-methoxybenzene) 2001. http://ec.europa.eu/food/safety/docs/fs_food-improvement-agents_flavourings-out104.pdf
317	EC SCF Doc 2000	Opinion Re-evaluation of acesulfame K with reference to the previous SCF opinion of 1991, SCF/CS/ADD/EDUL/194 final (2000)
318	ECB 2000	European Chemicals Bureau; IUCLID Dataset, 2,2'-Oxidiethanol (111-46-6) (2000 CD-ROM edit ion). Available from the database query page, as of June 16, 2009: http://esis.jrc.ec.europa.eu/
319	ECB RAR	European Chemicals Bureau; European Union Risk Assessment Report,Bis(2-ethylhexyl) phthalate (DEHP) (117-81-7) http://echa.europa.eu/web/guest/information-on-chemicals/information-from-existing-substances-regulation, (accessed 12.10.15).
320	ECETOC 1999	ECETOC. Joint Assessment of Commodity Chemicals No. 38 Monochloroacetic Acid (CAS No. 79-11-8) and its Sodium Salt (CAS No. 3926-62-3) June 1999.http://www.ecetoc.org/wp-content/uploads/2014/08/JACC-038.pdf
321	ECHA RAC 2015	ECHA RAC Annex 1 Background document to the Opinion proposing harmonised classification and labelling at Community level of Terbuthylazine. June 5, 2015. https://echa.europa.eu/documents/10162/5ce7270f-66dd-e742-2465-8bedf99f19b4
322	Eckhardt et al 1980	Eckhardt K, King MT, Gocke E, Wild D. Mutagenicity study of Remsen-Fahlberg saccharin and contaminants. Toxicol Lett. 1980 Nov; 7 (1): 51-60.
323	ECVAM Review 2016	ECVAM Review 2016, unpublished
324	EFSA Addendum 2010	Addendum EFSA DAR report on Fluometuron, additional vol 3 Annex B6 January 2010
325	EFSA Addendum 2014	EFSA Final addendum to the Art. 21 Review on chlorpyrifos - public version Initial risk assessment provided by the rapporteur Member State Spain for the existing active substance CHLORPYRIFOS as referred to in Article 21 of Regulation (EC) No 1107/2009 February (2014).
326	EFSA Conclusion 2011	European Food Safety Authority (EFSA), Conclusion on the peer review ofthe pesticide risk assessment of the active substance fluometuron, EFSAJournal 9 (2011) 1958, 54pp. doi:10.2903/j.efsa.2011.1958
327	EFSA DAR 2004a	EFSA Draft Assessment Report, Diazinon, vol 3 Annex B, part 2, B.6, August 2004
328	EFSA DAR 2004b	EFSA Draft Assessment Report, Malathion, vol 3 Annex B, part 2, B.6, October 2004
329	EFSA DAR 2004c	EFSA Draft Assessment Report, Oxamyl, vol 3 Annex B, part 1, B.6, December 2004
330	EFSA DAR 2005	EFSA Draft Assessment Report, Fosetyl-Al, vol 3 Annex B, part 1, B.6, February 2005
331	EFSA DAR 2007	EFSA Draft Assessment Report (DAR), Fluometuron, vol 3 Annex B, part 2, B.6, September 2007
332	EFSA DAR 2008	EFSA Draft Assessment Report, Acetic Acid, vol 3 Annex B, part 2, B.6, August 2008
333	EFSA DAR 2012	EFSA Draft Assessment Report, Pyriofenone, vol 3 Annex B, part 1, B.6, January 2012
334	EFSA Journal 10 2012a	Scientific Opinion on the re-evaluation of butylated hydroxytoluene BHT (E 321) as a food additive, Panel on Food Additives and Nutrient Sources Added to Food, EFSA Journal 10 (2012) 2588, 43 pp
335	EFSA Journal 10 2012b	EFSA Journal 2012b. Scientific Opinion on the risks for public and animal health related to the presence of citrinin in food and feed EFSA Journal 2012;10(3):2605
336	EFSA Journal 10 2012c	EFSA Journal 2012c. Scientific Opinion on the evaluation of the substances currently on the list in the annex to Commission Directive 96/3/EC as acceptable previous cargoes for edible fats and oils – Part II of III EFSA Journal 2012;10(5):2703
337	EFSA Journal 11 2013	EFSA Conclusion on the peer review of the pesticide risk assessment of the active substance pyriofenone. EFSA Journal 2013 11 (4): 3147.
338	EFSA Journal 12 2014a	EFSA Journal 2014a. Conclusion on the peer review of the pesticide risk assessment of the active substance amitrole 12 (7): 3742. doi:10.2903/j.efsa.2014.3742
339	EFSA Journal 13 2015	Scientific Opinion on the re-evaluation of polyoxyethylene sorbitan monolaurate (E432), polyoxyethylene sorbitan monooleate (E433),polyoxyethylene sorbitan monopalmitate (E434), polyoxyethylene sorbitan monostearate (E435) and polyoxyethylene sorbitan tristearate (E436) as food additives. EFSA Journal 2015 13 (7): 4152. https://efsa.onlinelibrary.wiley.com/doi/pdf/10.2903/j.efsa.2015.4152
340	EFSA Journal 248 2005	EFSA Opinion of the Scientific Panel on food additives, flavourings, processing aids and materials in contact with food (AFC) on a request related to a 9th list of substances for food contact materials, The EFSA Journal 248 (2005) 1-16 http://www.efsa.europa.eu/sites/default/files/scientific_output/files/main_documents/afc_op_ej248_9thlist_en2,4.pdf
341	EFSA Journal 285 2005	EFSA Opinion of the Scientific Panel on contaminants in the food chain on a request from the Commission related to aldrin and dieldrin as undesirable substance in animal feed.The EFSA Journal (2005) 285: 1 - 43
342	EFSA Journal 286 2005	OPINION OF THE SCIENTIFIC PANEL ON CONTAMINANTS IN THE FOOD CHAIN ON A REQUEST FROM THE COMMISSION RELATED TO ENDRIN AS UNDESIRABLE SUBSTANCE IN ANIMAL FEED Question N° EFSA-Q-2005-183. The EFSA Journal (2005) 286, 1 - 31
343	EFSA Journal 61 2004	EFSA Opinion of the Scientific Panel on Plant Health, Plant Protection Products and their Residues on a request from the Commission related to the evaluation of daminozide in the context of Council Directive 91/414/EEC, EFSA Journal 61 (2004) 1-27
344	EFSA Journal 8 2010	EFSA Scientific Opinion on the use of Gum Acacia modified with Octenyl Succinic Anhydride (OSA) as a food additive, EFSA Journal 2010;8(3):1539. http://www.efsa.europa.eu/sites/default/files/scientific_output/files/main_documents/1539.pdf
345	EFSA Journal 84 2004	EFSA Opinion of the Scientific Panel on Food Additives, Flavourings, Processing Aids and Materials in Contact with Food on a request from the Commission related to tertiary-Butylhydroquinone (TBHQ).The EFSA Journal (2004) 84, 1-50
346	EFSA Journal 9 2011a	Scientific Opinion on the re-evaluation of Erythrosine (E 127) as a food additive EFSA Journal 2011 9 (1):1854. http://www.efsa.europa.eu/sites/default/files/scientific_output/files/main_documents/1854.pdf
347	EFSA Journal 9 2011b	Scientific Opinion on Flavouring Group Evaluation 25, Revision 2 (FGE.25Rev2): Aliphatic and aromatic hydrocarbons from chemical group 31. EFSA Journal 2011; 9(6):2177
348	EFSA Journal 931 2009	Consideration of Aliphatic and alicyclic and aromatic hydrocarbons evaluated by JECFA (63rd meeting) structurally related to aliphatic and aromatic hydrocarbons evaluated by EFSA in FGE.25 Scientific Opinion of the Panel on Food Additives, Flavourings, Processing Aids and Materials in Contact with Food (AFC). EFSA Journal (2009) 931, 1-59
349	EFSA Journal 965 2009	The EFSA Journal (2009) 965 11-53, doi:10.2903/j.efsa.2009.965
350	EFSA Report 26 2005	EFSA Scientific Report, Conclusion on the peer review of oxamyl. (2005) 26: 1-78
351	EFSA Scientific Report 85 2006	EFSA Conclusion regarding the peer review of the pesticide risk assessment of the active substance diazinon. EFSA Scientific Report (2006) 85: 1-73
352	Egel et al 2002	C. Egel, R. Bilaloĝlu, N. Aydemir, Inhibitory effects of ascorbic acid and folinic acid on chromosome aberrations induced by pyrimethamine in vitro, Teratog. Carcinog. Mutagen. 22 (2002) 353-362.
353	Egeli and Erdogan 1991	U. Egeli, G. Erdogan, The clastogenic effect of pyrimethamine (Daraprim) on human chromosomes in lymphocyte cultures, Cell Biol. Toxicol. 7 (1991) 347-356
354	Egeli and Tunca 1997	U. Egeli, B. Tunca, Detection of fragile sites induced by pyrimethamine, Teratog. Carcinog. Mutagen. 17 (1997) 59-69.
355	EHC 230 2003	Environmental Health Criteria 230: Nitrobenzene. http://www.who.int/ipcs/publications/ehc/ehc_numerical/en/; http://apps.who.int/iris/bitstream/10665/42747/1/WHO_EHC_230.pdf
356	EHC 95 1990	Fenvalerate (EHC 95, 1990), http://www.inchem.org/documents/ehc/ehc/ehc95.htm. Accessed May 2016
357	EHC Doc	EHC Doc. http://www.inchem.org/documents/ehc/ehc/ehc158.htm
358	Ehrlich et al 1980	Ehrlich K, Hulett A, Turnham T. Mammalian cell culture mutagenicity and carcinogenicity testing of dimethyl sulfoxide extracts of flame retardant-treated cotton fabrics. J Toxicol Environ Health. 1980 Mar;6(2):259-71
359	Ehrlich et al 2002	Ehrlich V, Darroudi F, Uhl M, Steinkellner H, Zsivkovits M, Knasmueller S. Fumonisin B(1) is genotoxic in human derived hepatoma (HepG2) cells. Mutagenesis. 2002 May; 17 (3): 257-60
360	Eichennbaum et al 2009	G. Eichenbaum, M. Johnson, D. Kirkland, P. O’Neill, S. Stellar, J. Bielawne, R.DeWire, D. Areia, S. Bryant, S. Weiner, D. Desai-Krieger, P. Guzzie-Peck, D.C.Evans, A. Tonelli, Assessment of the genotoxic and carcinogenic risks ofp-nitrophenol when it is present as an impurity in a drug product, Regul.Tox. Pharm. 55 (2009) 33–42.
361	El Morsy and Kamel 2015	E.M. El Morsy, R. Kamel, Protective effect of artichoke leaf extract against paracetamol-induced hepatotoxicity in rats, Pharm. Biol. 53 (2015) 167-173.
362	El-Ashmawy et al 2005	I.M. El-Ashmawy, A.F. El-Nahas, O.M. Salama, Protective effect of volatile oil, alcoholic and aqueous extracts of Origanum majorana on lead acetate toxicity in mice, Basic Clin. Pharmacol. Toxicol. 97 (2005) 238-243.
363	El-Ashmawy et al 2006	I.M. El-Ashmawy, K.M. Ashry, A.F. El-Nahas, O.M. Salama, Protection by turmeric and myrrh against liver oxidative damage and genotoxicity induced by lead acetate in mice, Basic Clin. Pharmacol. Toxicol. 98 (2006) 32-37
364	Elhajouji et al 1997	A. Elhajouji, F. Tibaldi, M. Kirsch-Volders, Indication for thresholds of chromosome non-disjunction versus chromosome lagging induced by spindle inhibitors in vitro in human lymphocytes, Mutagenesis 12 (1997) 133–140.
365	Ellahuene et al 1994	M.F. Ellahuene, L.P. Pérez-Alzola, M. Orellana-Valdebenito, C. Mu˜noz, N.Lafuente-Indo, Genotoxic evaluation of eugenol using the bone marrowmicronucleus assay, Mutat. Res. 320 (1994) 175–180
366	Ellis-Hutchings et al 2018	Ellis-Hutchings R, Giuliani J, Hayashi M, Masumori S, McClymont EL, Murphy S, Wiench K. The role of ethyl acrylate induced GSH depletion in the rodent forestomach and its impact on MTD and in vivo genotoxicity in developing an adverse outcome pathway (AOP). Regul Toxicol Pharmacol. 2018 Feb;92:173-181
367	El-Zein et al 2007	El-Zein, R., Albrecht, T., Knutson, E., Legator, M. S., & Abdel-Rahman, S. Z. (2007). Reduction in telomere length in individuals exposed in utero to glycol ether. Archives of Environmental and Occupational Health, 62(3), 161-163
368	EPA Doc 2006	EPA Doc (2006). https://www.epa.gov/sites/production/files/2015-04/documents/butyrolactone.pdf
369	EPA/OTS Doc no. 878214192	EPA/OTS; Doc #878214192, GENOTOXICITY STUDIES WITH HEXACHLOROCYCLOPENTADIENE (HEX)
370	EPAR Zonegran	EPAR Zonegran, http://www.ema.europa.eu/docs/en GB/document library/EPAR Scientific Discussion/human/000577/WC500052398.pdf.
371	EPMAR 2010	European public MRL assessment report (EPMAR) Isoeugenol (fin fish) EMA/CVMP/405186/2010
372	EU RAR 2003a	EU RAR, Naphthalene, 2003. http://echa.europa.eu/web/guest/information-on-chemicals/information-from-existing-substances-regulation; http://echa.europa.eu/documents/10162/4c955673-9744-4d1c-a812-2bf97863906a
373	EU RAR 2003b	EU RAR, Zinc Sulphate, 2003. https://echa.europa.eu/documents/10162/c235a91f-5d2b-4660-a30f-9e67941ec71e
374	EU RAR 2004	EU RAR, Aniline, Institute for Health and Consumer Protection, European Chemicals Bureau (2004). Available at https://echa.europa.eu/documents/10162/0abd36ad-53de-4b0f-b258-10cf90f90493
375	EU RAR 2007	EU RAR, HEXACHLOROCYCLOPENTADIENE, 2007. http://echa.europa.eu/documents/10162/8a93cd69-5a82-4c2f-b0bd-0bbe059074a2
376	EU RAR 2008a	EU RAR, Nitrobenzene, 2008. http://echa.europa.eu/web/guest/information-on-chemicals/information-from-existing-substances-regulation; http://echa.europa.eu/documents/10162/a4e6c593-b26c-4235-9549-3af825bdcab7
377	EU RAR 2008b	EU RAR, 2-NITROTOLUENE, 2008. http://echa.europa.eu/web/guest/information-on-chemicals/information-from-existing-substances-regulation; http://echa.europa.eu/documents/10162/e925a928-3cc6-4448-9289-33aec88c1ead
378	EU RAR 2008c	EU RAR, Vinyl Acetate, 2008. https://echa.europa.eu/documents/10162/23433313-22b7-4e0a-a9d4-b469a451c1cf
379	EU RAR 2010	EU RAR, 4,4'-ISOPROPYLIDENEDIPHENOL, 2010. http://echa.europa.eu/documents/10162/c6a8dcfc-1823-4d31-8a24-2c1168f0d217
380	EU RAR 64 2006	EU RAR, Phenol vol 64 2006. http://echa.europa.eu/documents/10162/1ca68f98-878f-4ef6-914a-9f21e9ad2234
381	EU SCF 2000	Opinion of the Scientific Committee on Food on Fusarium-toxins. Part 3: Fumonisin B1 (FB1) (expressed on 17 October 2000) SCF opinion (SCF/CS/CNTM/MYC/24 Final)
382	Ezzi et al 2016	Ezzi L, Belhadj Salah I, Haouas Z, Sakly A, Grissa I, Chakroun S, Kerkeni E, Hassine M, Mehdi M, Ben Cheikh H. Histopathological and genotoxic effects of chlorpyrifos in rats. Environ Sci Pollut Res Int. 2016 Mar;23(5):4859-67
383	Fabiani et al 2007	Fabiani, R., Rosignoli, P., De Bartolomeo, A., Fuccelli, R., & Morozzi, G. (2007). DNA-damaging ability of isoprene and isoprene mono-epoxide (EPOX I) in human cells evaluated with the comet assay. Mutation Research, 629, 7-13
384	Fahrig 1974	Fahrig R. 1974. Comparative mutagenicity studies with pesticides. IARC Sci Publ 10:161-181
385	Falck et al 1985	K. Falck, P. Partanen, M. Sorsa, O. Suovaniemi, H. Vainio, Mutascreen®, an automated bacterial mutagenicity assay, Mutat. Res. 150 (1985) 119-125
386	Fall et al 2007	Fall M, Haddouk H, Morin JP, Forster R. Mutagenicity of benzyl chloride in the Salmonella/microsome mutagenesis assay depends on exposure conditions. Mutat Res. 2007 Sep 1;633(1):13-20.
387	Fang and Vaca 1995	Fang JL, Vaca CE, Detection of DNA adducts of acetaldehyde in peripheral white blood cells of alcohol abusers. Carcinogenesis. (1997) 18: 627-632
388	FAO Report 1995	Food and Agricultural Organization, World Health Organization , Evaluation of Certain Food Additives and Contaminants, 44th report of the joint FAO/WHO Expert Committee on Food Additives, Tech. Report Series Volume 859, WHO, Geneva 1995
389	FAO Report 2008	FAO SPECIFICATIONS AND EVALUATIONS FOR AGRICULTURAL PESTICIDES, OXAMYL, 2008. http://www.fao.org/fileadmin/templates/agphome/documents/Pests_Pesticides/Specs/Oxamyl08.pdf
390	FAO Report 2011	FAO, FAO SPECIFICATIONS AND EVALUATIONS FOR AGRICULTURAL PESTICIDES, PIPERONYL BUTOXIDE, 2011. http://www.fao.org/fileadmin/templates/agphome/documents/Pests_Pesticides/Specs/piperonyl_butoxide_2011.pdf
391	Farooqi et al 1993	Z. Farooqi, F. Darroudi, A.T. Natarajan, The use of fluorescence in situ hybridization for the detection of aneugens in cytokinesis-blocked mouse splenocytes, Mutagenesis 8 (1993) 329-334
392	Farris et al 1996	G.M. Farris, V.A. Wong, B.A. Wong, D.B. Janszen, R.S. Shah, Benzene-induced micronuclei in erythrocytes: an inhalation concentration-response study in B6C3F1 mice, Mutagenesis 11 (1996) 455-462.
393	Fassina et al 1990	Fassina, G., Abbondandolo, A., Mariani, L., Taningher, M., and Parodi, S. (1990). Mutagenicity in V79 cells does not correlate with carcinogenicity in small rodents for 12 aromatic amines. J. Toxicol. Environ. Health 29:109–130
394	FDA	FDA, http://www.fda.gov/
395	Feldt et al 1985	E.G. Feldt, V.S. Zhurkov, A.N. Sysin, Study of the mutagenic effects of benzene and toluene in the mammalian somatic and germ cells, Mutat. Res. 147 (1985) 294 (Abstract).
396	Ferreri et al 1986	Ferreri, A. M.; Grilli, M. P.; Capucci, A.; Prodi, G.; Rocchi, P.; Bianucci, F.Effect of antioxidants on mutagenesis induced by DMBA in human cells (1986) Nutr. Cancer, 8, 267-272
397	Feser 1996	Feser W, Kerdar RS, Blode H, Reimann R. Formation of DNA-adducts by selected sex steroids in rat liver. Hum Exp Toxicol. 1996 Jul;15(7):556-62.
398	Feser et al 1996	W. Feser, R.S. Kerdar, H. Blode, R. Reimann, Formation of DNA-adducts by selected sex steroids in rat liver, Hum. Exp. Toxicol 15 (1996) 556-562
399	Feser et al 1998	W. Feser, R.S. Kerdar, A. Baumann, J. Körber, H. Blode, W. Kuhnz, DNA adduct formation of selected sex steroids in human liver slices in vitro, Toxicol. In Vitro. 12 (1998) 353-364.
400	Fessard et al 1999	Fessard V, Godard T, Huet S, Mourot A, Poul JM. Mutagenicity of malachite green and leucomalachite green in in vitro tests. J Appl Toxicol. 1999 Nov-Dec;19(6):421-30.
401	Fiedler et al 2010	R.D. Fiedler, S.K. Weiner, M. Schuler, Evaluation of a modified CD71 MicroFlow method for the flow cytometric analysis of micronuclei in rat bone marrow erythrocytes, Mutat. Res. 703 (2010) 122–129.
402	Flaks and Flaks 1983	A. Flaks, B. Flaks, Induction of liver cell tumours in IF mice by paracetamol, Carcinogenesis 4 (1983) 363-368.
403	Flaks et al 1985	B. Flaks, A. Flaks, A.P. Shaw, Induction by paracetamol of bladder and liver tumours in the rat. Effects on hepatocyte fine structure, Acta Pathol. Microbiol. Immunol. Scand. A 93 (1985) 367-377.
404	Flora et al 2004	S.J. Flora, A. Mehta, P.V. Rao, G.M. Kannan, A.S. Bhaskar, S.N. Dube, B.P. Pant, Therapeutic potential of monoisoamyl and monomethyl esters of meso 2,3-dimercaptosuccinic acid in gallium arsenide intoxicated rats, Toxicology 195 (2004) 127-146
405	Florin et al 1980	I. Florin, L. Rutberg, M. Curvall, C.R. Enzel, Screening of tobacco smoke constituents for mutagenicity using the Ames test, Toxicology 15 (1980) 219–232.
406	Flowers and Li 1988	L.J. Flowers, A.P. Li, Evaluation of eight noncarcinogens in the CHO/HGPRT gene mutation system. Environ. Mol. Mutagen. 11 Suppl. 11 (1988) 34-35 (abstract)
407	Fowler et al 2012a	Fowler P, Smith R, Young J, Jeffrey L, Kirkland D, Pfuhler S, Carmichael P. Reduction of misleading (false) positive results in mammalian cellgenotoxicity assays. I. Choice of cell type, Mutat. Res. 742 (2012) 11–25.
408	Fox and Delow 1985	M. Fox, G.F. Delow, Tests for mutagenic activity at the HGPRT locus in Chinese hamster V-79 cells in culture, in F. J. de Serres, J. Ashby (Eds), “Evaluation of Short-Term Tests for Carcinogens”, Progress in Mutation Research, vol 1, Elsevier/North Holland, New York – Amsterdam – Oxford, 1981, pp 517-523
409	Franekic et al 1994	J. Franekic, N. Bratulic, M. Pavlica, D. Papes, Genotoxicity of dithiocarbamates and their metabolites, Mutat. Res. 325 (1994) 65-74.
410	French et al 2011	C.T. French, C.D. Ross, S.B. Keysar, D.D. Joshi, C.U. Lim, M.H. Fox, Comparison of the mutagenic potential of 17 physical and chemical agents analyzed by the flow cytometry mutation assay, Mutat. Res. 602 (2006) 14-25
411	Friend et al 1993	J.H. Friend, T.D. Carpenter, R.R. Tice, Evaluation of chemically-induced DNA damage in germinal tissue of female mice using the single cell gel SCG assay, Environ. Mol. Mutagen. 21 Suppl. 2 (1993) 20.
412	Fritzenschaf et al 1993	Fritzenschaf, H.,Kohlpoth, M., Rusche, B., and Schiffmann, D. (1993). Testing of known carcinogens and noncarcinogens in the Syrian hamster embryo (SHE) micronucleus test in vitro; correlations with in vivo micronucleus formation and cell transformation. Mutat. Res. 319:47–53
413	Fuchs et al 2008	Fuchs S, Sontag G, Stidl R, Ehrlich V, Kundi M, Knasmüller S. Detoxification of patulin and ochratoxin A, two abundant mycotoxins, by lactic acid bacteria. Food Chem Toxicol. 2008 Apr;46(4):1398-407.
414	Fucic et al 2009	A. Fucic, R. Stojkovic, J. Katic, D. Markovic, Z. Ferencic, M. Korsic, A.M. Jazbec, M. Gamulin, Animal model for age- and sex-related genotoxicity of diethylstilbestrol, Braz. J. Med. Biol. Res. 42 (2009) 1090-1096
415	Fujie et al 1992	K. Fujie, Y. Ito, S. Maeda, Acute cytogenetic effect of benzene on rat bone marrow cells in vivo and the effect of inducers or inhibitors of drug-metabolizing enzymes, Mutat. Res. 298 (1992) 81-90.
416	Fujita and Sasaki 1986	H. Fujita, M. Sasaki, Mutagenicity test of food additives with Salmonella typhimurium TA97a and TA102, (I), Kenkyu Nenpo-Tokyo-Toritsu Eisei Kenkyusho 37 (1986) 447-452
417	Fujita et al 1988	Fujita H, Nakano M, Sasaki M. Mutagenicity test of food additives with Salmonella typhimurium TA97, TA102 (III). Ann Rep Tokyo Metr Res Lab PH. (1988) 39: 343–50 [in Japanese]
418	Fujita et al 1992	H. Fujita, C. Sumi, M. Sasaki, Mutagenicity test of food additives withSalmonella typhimurium TA97 and TA102, VII, Kenkyu Nenpo-Tokyo-ToritsuEisei Kenkyusho 43 (1992) 219–227
419	Fujita et al 1994	FUJITA H, AOKI N AND SASAKI M. MUTAGENICITY TEST OF FOOD ADDITIVES WITH SALMONELLA TYPHIMURIUM TA97 AND TA102. IX TOKYOTORITSU EISEI KENKYUSHO KENKYU NENPO 45: 191-199, 1994
420	Furukawa al 1989	FURUKAWA A et al, ENVIRON MOL MUTAGEN 14(SUPPL 15):63-64,1989
421	Furukawa al 1991	FURUKAWA A et al, MUTAT RES; 252 (1). 1991. 86-87
422	Gabbianelli et al 2004	R. Gabbianelli, C. Nasuti, G. Falcioni, F. Cantalamessa, Lymphocyte DNA damage in rats exposed to pyrethroids: effect of supplementation with Vitamins E and C, Toxicology 203 (2004) 17-26
423	Gad-El-Karim et al 1985	Gad-el-Karim MM, Ramanujam VM, Ahmed AE, Legator MS. Benzene myeloclastogenicity: a function of its metabolism. Am J Ind Med. 1985;7(5-6):475-84.
424	Gad-El-Karim et al 1986	Gad-El Karim MM, Sadagopa Ramanujam VM, Legator MS. Correlation between the induction of micronuclei in bone marrow by benzene exposure and the excretion of metabolites in urine of CD-1 mice. Toxicol Appl Pharmacol. 1986 Sep 30;85(3):464-77.
425	Gadupudi and Chung 2011	G.S. Gadupudi, K.T. Chung, Comparative genotoxicity of3-hydroxyanthranilic acid and anthranilic acid in the presence of a metalcofactor Cu (II) in vitro, Mutat. Res. 726 (2011) 200–208.
426	Galloway et al 1987	Galloway, S., Armstrong, M., Reuben, C., Colman, S., Brown, B., Cannon, C., Bloom, A., Nakamura, F., Ahmed, M., Duk, S., Rimpo, J., Margolin, B., Resnick, M., Anderson, B., and Zeiger, E. Chromosome aberration and sister chromatid exchanges in Chinese hamster ovary cells: Evaluations of 108 chemicals. Environ. Molec. Mutagen. Vol. 10 (Suppl 10) (1987) 1-176
427	Galloway et al 1998	S.M. Galloway, J.E. Miller, M.J. Armstrong, C.L. Bean, T.R. Skopek, W.W. Nichols, DNA synthesis inhibition as an indirect mechanism of chromosome aberrations: comparison of DNA-reactive and non-DNA-reactive clastogens, Mutat. Res. 400 (1998) 169–186
428	Galvano et al 2002	Galvano, F., Campisi, A., Russo, A., Galvano, G., Palumbo, M., Renis, M., . . . Vanella, A. (2002). DNA damage in astrocytes exposed to fumonisin B1. Neurochemical Research, 27(4), 345-351.
429	Gamboa da Costa 2007	G. Gamboa da Costa, P.C. Pereira, M.I. Churchwell, F.A. Beland, M.M. Marques, DNA adduct formation in the livers of female Sprague-Dawley rats treated with toremifene or alpha-hydroxytoremifene, Chem. Res. Toxicol. 20 (2007) 300-310.
430	Garajova and Miadokova 1991	L. Garajova, E. Miadokova, Study of potential mutagenic effects of technical supercypermethrin applied to bacterial strains Salmonella typhimurium, ACTA Fac. Rerum. Nat. Univ. Comenianae, Genet. Biol. Mol. 23 (1991) 13–23
431	Garriott et al 2002	M.L. Garriott, J.B. Phelps, W.P. Hoffman, A protocol for the in vitro micronucleus test. I. Contributions to the development of a protocol suitable for regulatory submissions from an examination of 16 chemicals with different mechanisms of action and different levels of activity, Mutat. Res. 517 (2002) 123–134.
432	Garry et al 1990	Garry VF, Nelson RL, Griffith J, Harkins M (1990). Preparation for human study of pesticide applicators: sister chromatid exchanges and chromosome aberrations in cultured human lymphocytes exposed to selected fumigants. Teratog Carcinog Mutagen, 10(1):21–9.
433	Gauthier et al 1999	J.M. Gauthier, H. Dubeau, E. Rassart, Induction of micronuclei in vitro by organochlorine compounds in beluga whale skin fibroblasts, Mutat. Res. 439 (1999) 87-95.
434	Gebel et al 1997	T. Gebel, S. Kevekordes, K. Pav, R. Edenharder, H. Dunkelberg, In vivo genotoxicity of selected herbicides in the mouse bone-marrow micronucleus test, Arch. Toxicol. 71 (1997) 193-197
435	Gebhart and Wissmuller 1973	Gebhart E, Wissmuller HF. Investigations on the effect of phenylbutazone on chromosomes and mitosis in the bone marrow of rats. Mutat Res. 1973 Feb;17(2):283-6.
436	Gee et al 1998	P. Gee, C.H. Sommers, A.S. Melick, X.M. Gidrol, M.D. Todd, R.B. Burris, M.E. Nelson, R.C. Klemm, E. Zeiger, Comparison of responses of base-specific Salmonella tester strains with the traditional strains for identifying mutagens: the results of a validation study, Mutat. Res. 412 (1998) 115–130.
437	Gelderblom and Snyman 1991	Gelderblom, W.C.A. and Snyman, S.D. (1991). Mutagenicity of potentially carcinogenic mycotoxins produced by Fusarium moniliforme. Mycotoxin Residues. 7, 46 – 52.
438	Gelderblom et al 1989	Gelderblom, W.C.A., Marasas, W., Thiel, P., Semple, E. and Farber, E. (1989).Possible non-genotoxic nature of active carcinogenic components produced by Fusarium moniliforme. Proceedings of the American Associaton of the Cancer Research. 30, 144 –147
439	Gelderblom et al 1992	Gelderblom, W. C. A., Semple, E., Marasas, W. F. O., & Farber, E. (1992). The cancer-initiating potential of the fumonisin b mycotoxins. Carcinogenesis, 13(3), 433-437
440	Gelderblom et al 1995a	Gelderblom, W.C.A., Snyman, S.D., Abel, S., Lebepe-Mazur, S., Smuts, C.M., Vand er Westhuizen, L. Marasas, W.F.O. (1995a). Hepatotoxicity and carcinogenicity of the fumonisins in rats: Areview regarding mechanistic implications for establishing risk in humans. In: Jackson, L., DeVries, J.W. and Bullerman L.B. eds. Fumonisins in Food. New York, Plenum Press, pp. 279 –296.
441	GENE-TOX Program 1981	GENE-TOX Program: Current Status of Bioassay in Genetic Toxicology. Mutat Res 87: 81 (1981).
442	George 1995	George SE, Chadwick RW, Kohan MJ, Allison JC, Warren SH, Williams RW. Atrazine treatment potentiates excretion of mutagenic urine in 2,6-dinitrotoluene-treated Fischer 344 rats. Environ Mol Mutagen. 1995;26(2):178-84
443	George et al 1990	George, E., Andrews, M., and Westmoreland, C. (1990). Effects of azobenzene and aniline in the rodent bone marrow micronucleus test. Carcinogenesis 11:1551–1556
444	George et al 1992	S.E. George, D.A. Whitehouse, L.D. Claxton, Genotoxicity of 2,4,5-trichlorophenoxyacetic acid biodegradation products in the Salmonella reversion and lambda prophage-induction bioassays, Environ. Toxicol. Chem. 11 (1992) 733-740.
445	Georgian 1975	L. Georgian, The comparative cytogenetic effects of aldrin and phosphamidon, Mutat. Res. 31 (1975) 103–108
446	Gerner-Smidt and Friedrich 1978	P. Gerner-Smidt, U. Friedrich, The mutagenic effect of benzene, toluene and xylene studied by the SCE technique, Mutat. Res. 58 (1978) 313-316.
447	Ghanayem et al 2005	B.I. Ghanayem, K.L. Witt, G.E. Kissling, R.R. Tice, L. Recio, Absence of acrylamide-induced genotoxicity in CYP2E1-null mice: evidence consistent with a glycidamide-mediated effect, Mutat. Res. 578 (2005) 284-297.
448	Ghosh et al 1991	A.K. Ghosh, S. Sen, A. Sharma, G. Talukder, Effect of chlorophyllin on mercuric chloride-induced clastogenicity in mice, Food Chem. Toxicol. 29 (1991) 777-779
449	Ghosh et al 1992	A.K. Ghosh, A. Sharma, G. Talukder, Cytotoxic effects of Sumicidin, a type II synthetic pyrethroid, on mice in vivo at 6, 12 and 24 h after exposure, Cytobios. 71 (1992) 85–91
450	Gibson et al 1995	D.P. Gibson, M.J. Aardema, G.A. Kerckaert, G.J. Carr, R.M. Brauninger, R.A. LeBoeuf, Detection of aneuploidy-inducing carcinogens in the Syrian hamster embryo (SHE) cell transformation assay, Mutat. Res. 343 (1995) 7-24
451	Gibson et al 1997	D.P. Gibson, R. Brauninger, H.S. Shaffi, G.A. Kerckaert, R.A. LeBoeuf, R.J. Isfort, M.J. Aardema, Induction of micronuclei in Syrian hamster embryo cells: comparison to results in the SHE cell transformation assay for National Toxicology Program test chemicals, Mutat. Res. 392 (1997) 61-70
452	Gilbert et al 1980	Gilbert P, Rondelet J, Poncelet F, Mercier M. Mutagenicity of p-nitrosophenol. Food Cosmet Toxicol. 1980 Oct;18(5):523-5.
453	Giller et al 1997	Giller, S., Le Curieux, F., Erb, F., and Marzin, D. (1997). Comparative genotoxicity of halogenated acetic acids found in drinking water. Mutagenesis, 12(5), 321-328.
454	Giri and Mukhopadhyay 1998	A.K. Giri, A. Mukhopadhyay, Mutagenicity assay in Salmonella and in vivo sister chromatid exchange in bone marrow cells of mice for four pyrazolone derivatives, Mutat. Res. 420 (1998) 15-25
455	Giri et al 1998	Giri AK, Mukhopadhyay A. Mutagenicity assay in Salmonella and in vivo sister chromatid exchange in bone marrow cells of mice for four pyrazolone derivatives. Mutat Res. 1998 Dec 3;420(1-3):15-25.
456	Giri et al 2002a	Giri, S., Sharma, G.D., Giri, A., Prasad, S.B., 2002a. Fenvalerate-induced chromosome aberrations and sister chromatid exchanges in the bone marrow cells of mice in vivo. Mutat. Res. 520, 125–132.
457	Giri et al 2002b	Giri S, S.B. Prasad, A. Giri, G.D. Sharma, Genotoxic effects of malathion: an organophosphorus insecticide, using three mammalian bioassays in vivo, Mutat. Res. 514 (2002b) 223–231
458	Giri et al 2011	Giri A, Giri S, Sharma GD. Malathion and fenvalerate induce micronuclei in mouse bone marrow cells. Environ Mol Mutagen. 2011 Oct;52(8):607-13
459	Glaser and Stopper 2012	Glaser N and Stopper H. (2012). Patulin: Mechanism of genotoxicity. Food and Chemical Toxicology, 50(5), 1796-1801.
460	Glatt et al 1979	Glatt HR, Metzler M, Oesch F. Diethylstilbestrol and 11 derivatives: a mutagenicity study with Salmonella typhimurium. Mutat Res. 1979 Jun;67(2):113-21
461	Glatt et al 1989	H. Glatt, R. Padykula, G.A. Berchtold, G. Ludewig, K.L. Platt, J. Klein, F. Oesch, Multiple activation pathways of benzene leading to products with varying genotoxic characteristics, Environ. Health Perspect. 82 (1989) 81-89
462	Glauert et al 1984	H. Glauert, J.K. Reddy, W.S. Kennan, G.L. Sattler, V.S. Rao, H.C. Pitot, Effect of hypolipidemic peroxisome proliferators on unscheduled DNA synthesis in cultured hepatocytes and on mutagenesis in Salmonella, Cancer Lett. 24 (1984) 147-156.
463	Glauert et al 1985	H.P. Glauert, W.S. Kennan, G.L. Sattler, H.C. Pitot, Assays to measure theinduction of unscheduled DNA synthesis in cultured hepatocytes, Prog.Mutat. Res. 5 (1985) 371–373.
464	Gocke et al 1981	E. Gocke, M.T. King, K. Eckhardt, D. Wild, Mutagenicity of cosmetics ingredients licensed by the European Communities, Mutat. Res. 90 (1981) 91-109.
465	Gold 2004	Gold LS, The carcinogenic potency project (2004). http://toxnet.nlm.nih.gov/cpdb/
466	Goldsworthy et al 1991	Goldsworthy, T. L., Monticello, T. M., Morgan, K. T., Bermudez, E., Wilson, D. M., Jäckh, R., & Butterworth, B. E. (1991). Examination of potential mechanisms of carcinogenicity of 1,4-dioxane in rat nasal epithelial cells and hepatocytes. Archives of Toxicology, 65(1), 1-9.
467	Gollapudi et al 1995	B.B. Gollapudi, A.L. Medrala, V.A. Linscombe, Evaluation of the genetic toxicity of the organophosphate insecticide chlorpyrifos, Mutat. Res. 342 (1995) 25–36.
468	Gomez-Arroyo and Souza 1985	Gomez-Arroyo, S., & Valeria Souza S. (1985). In vitro and occupational induction of sister-chromatid exchanges in human lymphocytes with furfuryl alcohol and furfural. Mutation Research/Genetic Toxicology, 156(3), 233-238
469	Goncharova et al 1988	Goncharova, R. I., Zabrejko, S., Kozachenko, V. I., & Pashin, Y. V. (1988). Mutagenic effects of dimethyl terephthalate on mouse somatic cells in vivo. Mutation Research/Genetic Toxicology, 204(4), 703-709.
470	Gonzalez Cid and Matos 1987	Gonzalez Cid M, Matos E. Chromosomal aberrations in cultured human lymphocytes treated with aldicarb, a carbamate pesticide. Mutation Research/Fundamental and Molecular Mechanisms of Mutagenesis (1987) 191 (2): 99-103
471	Goodman et al 1984	D.G. Goodman, J.M. Ward, W.D. Reichardt, Splenic fibrosis and sarcomas in F344 rats fed diets containing aniline hydrochloride, p-chloroaniline, azobenzene, o-toluidine hydrochloride, 4,4'-sulfonyldianiline, or D & C red No. 9, J. Natl. Cancer Inst. 73 (1984) 265-273.
472	Grafstroem et al 1994	Grafstroem RC, Dypbukt JM, Sundqvist K, Atzori L, Nielsen I, Curren RD, Harris CC, Pathobiological effects of acetaldehyde in cultured human epithelial cells and fibroblasts, Carcinogenesis 15 (1994) 985-990
473	Granberg-Ohman et al 1980	I. Granberg-Ohman, S. Johansson, A. Hjerpe, Sister-chromatid exchanges and chromosomal aberrations in rats treated with phenacetin, phenazone and caffeine, Mutat. Res. 79 (1980) 13-18.
474	Grant et al 1976	Grant EL, Mitchell RH, West PR, Mazuch L, Ashwood-Smith MJ. Mutagenicity and purative carcinogenicity tests of several polycyclic aromatic compounds associated with impurities of the insecticide methoxychlor. Mutat Res. 1976 40 (3): 225-8.
475	Grawe et al 1997	J. Grawe, M. Nusse, I.D. Adler, Quantitative and qualitative studies ofmicronucleus induction in mouse erythrocytes using flow cytometry. I.Measurement of micronucleus induction in peripheral blood polychromatic erythrocytes by chemicals with known and suspected genotoxicity,Mutagenesis 12 (1997) 1–8.
476	Greene et al 1979	Greene EJ et al. In Vitro Mutagenicity and Cell Transformation Screening of Caprolactam. (1979) Environ. Mutagen. 1: 399-407
477	Greim et al 1977	Greim H, Bimboes D, Egert G, Goggelmann W, Kramer M. Mutagenicity and chromosomal aberrations as an analytical tool for in vitro detection of mammalian enzyme-mediated formation of reactive metabolites. Arch Toxicol. 1977 Dec 30;39(1-2):159-69
478	Griciute and Tomatis 1980	L. Griciute, L. Tomatis, Carcinogenicity of dapsone of mice and rats, Int. J. Cancer 25 (1980) 123-129
479	Griffin et al 1996	T.B. Griffin, F. Coulston, A.A. Stein, Chronic inhalation exposure of rats to nitromethane, Ecotoxicol. Environ. Saf. 34 (1996) 109-117.
480	Grillo and Dulout 1997	C.A. Grillo, F.N. Dulout, The effect of butylated hydroxytoluene on the chromosomal damage induced by bleomycin in Chinese hamster ovary cells, Mutat. Res. 375 (1997) 83-89
481	Grisolia and Takahashi 1994	C.K. Grisolia, C.S. Takahashi, Assessment of interactions of the antimalarial drugs chloroquine and mefloquine with NaNO2 and HgCl2 in rodents, Mutat. Res. 305 (1994) 151-156
482	Groh et al 2012	I.A. Groh, A.T. Cartus, S. Vallicott, J. Kajzar, K.H. Merz, D. Schrenk, M. Esselen, Genotoxic potential of methyleugenol and selected methyleugenol metabolites in cultured Chinese hamster V79 cells, Food Funct. 3 (2012) 428-436.
483	Grover and Malhi 1985	I.S. Grover, P.K. Malhi, Genotoxic effects of some organophosphorous pesticides. I. Induction of micronuclei in bone marrow cells in rat, Mutat. Res. 155 (1985) 131-134.
484	Grover et al 2001	P. Grover, B.S. Banu, K.D. Devi, S. Begum, In vivo genotoxic effects of mercuric chloride in rat peripheral blood leucocytes using comet assay, Toxicology 167 (2001) 191-197
485	Guadano 1998	Guadano A, Gonzalez-Coloma A, de la Pena E. Investigation of the insecticide rotenone in cultured human lymphocytes. Mutat. Res. 414 (1998) 1–7.
486	Gudano et al 2000	Guadano A, Gutierrez C, de La Pena E, Cortes D, Gonzalez-Coloma A. Insecticidal and mutagenic evaluation of two annonaceous acetogenins. J Nat Prod. 2000 Jun;63(6):773-6.
487	Gudi et al 1992	R. Gudi, J. Xu, A. Thilagar, Assessment of the in vivo aneuploidy/micronucleus assay in mouse bone marrow cells with 16 chemicals, Environ. Mol. Mutagen. 20 (1992) 106-116
488	Gulati et al 1985	Gulati et al. In Evaluation of Short-Term Tests for Carcinogens, Elsevier/North Holland Prog. Mutat. Res 413-426, 1985
489	Gulati et al 1989	D.K. Gulati, K. Witt, B. Anderson, E. Zeiger, M.D. Shelby, Chromosome aberration and sister chromatid exchange tests in Chinese hamster ovary cells in vitro. III. Results with 27 chemicals, Environ. Mol. Mutagen.13 (1989) 133-193
490	Gunz et al 1993	D. Gunz, S.E. Shephard, W.K. Lutz, Can nongenotoxic carcinogens be detected with the lacI transgenic mouse mutation assay? Environ. Mol. Mutagen. 21 (1993) 209-211.
491	Guo et al 1990	Guo N, Conaway CC, Hussain NS, Fiala ES. Sex and organ differences in oxidative DNA and RNA damage due to treatment of Sprague-Dawley rats with acetoxime or 2-nitropropane. Carcinogenesis 1990 11(9): 1659-62
492	Gupta et al 1985	Gupta RC, Goel SK, Earley K, Singh B, Reddy JK. 32P-postlabeling analysis of peroxisome proliferator-DNA adduct formation in rat liver in vivo and hepatocytes in vitro. Carcinogenesis. 1985 6 (6): 933-6.
493	Gupta et al 1988	S.C. Gupta, R. Sahai, N. Gupta, Cytogenetic effects of malation on buffalo blood cultures, Curr. Sci. (Bangalore) 57 (1988) 280–281.
494	Hachiya et al 1981	Hachiya N et al. Ames test and mouse bone marrow micronucleus test on acrylic resin monomer and other additives, Nippon Koshu Eisei Zasshi (Jpn. Public Health) 29, 236-239, 1981 (in Japanese)
495	Hageman et al 1988	Hageman GJ, Verhagen H, Kleinjans JC. Butylated hydroxyanisole, butylated hydroxytoluene and tert.-butylhydroquinone are not mutagenic in the Salmonella/microsome assay using new tester strains. Mutat Res. 1988 Jul;208(3-4):207-11
496	Hagiwara and Ward 1986	A. Hagiwara, J.M. Ward, The chronic hepatotoxic, tumor-promoting, and carcinogenic effects of acetaminophen in male B6C3F1 mice, Fundam. Appl. Toxicol. 7 (1986) 376-386
497	Hagiwara et al 2006	M. Hagiwara, E. Watanabe, J.C. Barrett, T. Tsutsui, Assessment of genotoxicity of 14 chemical agents used in dental practice: ability to induce chromosome aberrations in Syrian hamster embryo cells, Mutat. Res. 603 (2006) 111-120.
498	Hakura et al 1996	A. Hakura, Y. Tsutsui, H. Mochida, Y. Sugihara, T. Mikami, F. Sagami,Mutagenicity of dihydroxybenzenes and dihydroxynaphthalenes for AmesSalmonella tester strains, Mutat. Res. 371 (1996) 293–299.
499	Halder et al 2005	A. Halder, M. Patra, M. De, Evaluation of mercury toxicity by some cytological indices in leucocyte cultures, Indian J. Exp. Biol. 43 (2005) 737-739
500	Hamam and Foda 2004	Hamam FM, Foda IH, Mutagenic studies on the effect of Aldicarb “Temik” and vitamin C as antioxidant agent on the white rat: (Chromosomal aberrations and Micronucleus tests). The Egyptian Journal of Hospital Medicine (2004) 17 :143-154
501	Hamilton et al 1997	Hamilton CM, Dabbs JE, Cunningham GD, Vernetti LA, Mirsalis JC, Snyder RD. Evaluation of positive controls for the in vitro unscheduled DNA synthesis assay using hepatocytes from induced (Aroclor 1254) and uninduced male cynomolgus monkey. Environ Mol Mutagen. 1997 30 (3): 354-8
502	Hanna and Dyer 1975	Hanna PJ, Dyer KF, Mutagenicity of organophosphorus compounds in bacteria and Drosophila, Mutat. Res. 28 (1975) 405–420
503	Hard et al 1993	G.C. Hard, M.J. Iatropoulos, K. Jordan, L. Radi, O.P. Kaltenberg, A.R. Imondi, G.M. Williams, Major difference in the hepatocarcinogenicity and DNA adduct forming ability between toremifene and tamoxifen in female Crl:CD(BR) rats, Cancer Res. 53 (1993) 4534-4541.
504	Harper et al 1984	Harper BL, Ramanujam VM, Gad-El-Karim MM, Legator MS. The influence of simple aromatics on benzene clastogenicity. Mutat Res. 1984 Sep;128(2):105-14.
505	Harreus et al 2007	Harreus, U. A., Baumeister, P., Kleinsasser, N., Reiter, M., Bachmeier, B., & Matthias, C. (2007). Genotoxic effects of metals on human salivary gland tissue and lymphocytes as detected by the comet assay. Toxicological and Environmental Chemistry, 89(2), 205-214.
506	Hartig et al 1982	F. Hartig, L. Stegmeier, G. Hebold, M. Ozel, H.D. Fahimi, Study of liver enzymes, peroxisome proliferation and tumor rates in rats at the end of carcinogenicity studies with bezafibrate and clofibrate, Ann, New York Acad. Sci. 386 (1982) 464-467.
507	Harvey et al 2005	J.S. Harvey, J.R. Howe, A.M. Lynch, R.W. Ress, The results of five codedcompounds: genistein, metaproterenol, rotenone, p-anisidine andresorcinol tested in the pH 6.7 Syrian hamster embryo cell morphologicaltransformation assay, Mutagenesis 20 (2005) 51–56.
508	Hashiba et al 2006	M. Hashiba, T. Kasahara, S.Y. Kim, S. Shibutani, M. Degawa, DNA damage and altered gene expression of enzymes for metabolism and DNA repair by tamoxifen and toremifene in the female rat liver, Cancer Sci. 97 (2006) 468-477.
509	Hashimoto and Tanii 1985	K. Hashimoto, H. Tanii, Mutagenicity of acrylamide and its analogues in Salmonella typhimurium, Mutat. Res. 158 (1985) 129–133.
510	Hassan et al 2010	Hassan, A. M., Mohamed, S. R., El-Nekeety, A. A., Hassan, N. S., & Abdel-Wahhab, M. A. (2010). Aquilegia vulgaris L. extract counteracts oxidative stress and cytotoxicity of fumonisin in rats. Toxicon, 56(1), 8-18
511	Hassan et al 2015	Hassan, A. M., Abdel-Aziem, S. H., El-Nekeety, A. a., & Abdel-Wahhab, M. a. (2014). Panax ginseng extract modulates oxidative stress, DNA fragmentation and up-regulate gene expression in rats sub chronically treated with aflatoxin B1 and fumonisin B 1. Cytotechnology, (June 2015), 861-871
512	Hastwell et al 2006	Hastwell PW, Chai LL, Roberts KJ, Webster TW, Harvey JS, Rees RW, Walmsley RM. High-specificity and high-sensitivity genotoxicity assessment in a human cell line: validation of the GreenScreen HC GADD45a-GFP genotoxicity assay. Mutat Res. 2006 Sep 5;607(2):160-75
513	Haveland-Smith and Combes 1980	R.B. Haveland-Smith, R.D. Combes, Screening of food dyes for genotoxic activity, Food Cosmet. Toxicol. 18 (1980) 215–221
514	Haworth et al 1983	Haworth S, Lawlor T, Mortelmans K, Speck W, Zeiger E, Salmonella mutagenicity test results for 250 chemicals, Environ. Mutagen. 5 (Suppl. 1) (1983) 3–142
515	Hayashi et al 1988	M. Hayashi, M. Kishi, T. Sofuni, M. Ishidate Jr., Micronucleus tests in mice on39 food additives and eight miscellaneous chemicals, Food Chem. Toxicol.26 (1988) 487–500.
516	Hayashi et al 1988	M. Hayashi, M. Kishi, T. Sofuni, M. Ishidate Jr., Micronucleus tests in mice on 39 food additives and eight miscellaneous chemicals, Food Chem. Toxicol. 26 (1988) 487-500.
517	Hayashi et al 1993	Hayashi N, Tsutsui T. Cell cycle dependence of cytotoxicity and clastogenicity induced by treatment of synchronized human diploid fibroblasts with sodium fluoride. Mutat Res. 1993 Dec;290(2):293-302.
518	Hayashi et al 1994	F. Hayashi, H. Tamura, J. Yamada, H. Kasai, T. Suga, Characteristics of the hepatocarcinogenesis caused by dehydroepiandrosterone, a peroxisome proliferator, in male F-344 rats, Carcinogenesis 15 (1994) 2215-2219.
519	Haynes et al 1996	P. Haynes, T.R. Lambert, I.D. Mitchell, Comparative in-vivo genotoxicity of antiviral nucleoside analogues; penciclovir, acyclovir, ganciclovir and the xanthine analogue, caffeine, in the mouse bone marrow micronucleus assay, Mutat. Res. 369 (1996) 65-74
520	He and Lambert et al 1990	He SM, Lambert B, Acetaldehyde-induced mutation at the hprt locus in human lymphocytes in vitro, Environ. Mol. Mutagen. 16 (1990) 57-63
521	He et al 1982	He WS, Liu AH, Bao HX, Chen SJ, Effects of 7 pesticides on chromosome aberration, sister-chromatid exchange and cell-cycle kinetics change in cultured red muntjac cells, Zool. Res. 3 (1982) 129–136.
522	Health Canada 2011	Environment Canada (2011) Screening Assessment for the Challenge. 2-Propenoic acid, ethyl ester (Ethyl acrylate). Chemical Abstracts Service Registry Number 140-88-5 Environment Canada, Health Canada, September 2011. http://www.ec.gc.ca/ese-ees/21358CCD-65C6-4870-B353-A97DDFD0E296/Batch%2011_140-88-5_EN.pdf
523	Heck et al 1989	Heck JD, Vollmuth TA, Cifone MA, Jagannath DR, Myhr B and Curren RD, 1989. An evaluation of food flavoring ingredients in a genetic toxicity screening battery. Toxicologist 9(1), 257-272.
524	Heddle et al 1991	Heddle JA, Khan MA, Urlando C, Pagura ME. Measuring gene mutation in vivo. Prog Clin Biol Res. 1991;372:281-9
525	Hei et al 1998	T.K. Hei, S.X. Liu, C. Waldren, Mutagenicity of arsenic in mammalian cells: role of reactive oxygen species, Proc. Natl. Acad. Sci. U S A 95 (1998) 8103-8107.
526	Heidelberger et al 1983	Heidelberger, C., Freeman A., Pienta R.J., Sivak A., Bertram J.S., Casto B.C., Dunkel V., Francis M.W., Kakunaga T., Little J.B., Schechtman L.M. (1983). Cell transformation by chemical agents – a review and analysis of the literature. A report of the U.S. Envioronmental Protection Agency Gene-Tox Program. Mutat. Res. 114, 283-285
527	Hellmann-Blumberg et al 2000	U. Hellmann-Blumberg, T.L. Taras, G.T. Wurz, M.W. DeGregorio, Genotoxic effects of the novel mixed antiestrogen FC-1271a in comparison to tamoxifen and toremifene, Breast Cancer Res. Treat. 60 (2000) 63-70.
528	Hemminki 1981	Hemminki K. Reactions of beta-propiolactone, beta-butyrolactone and gamma-butyrolactone with nucleic acids. Chem Biol Interact. 1981 Mar 15;34(3):323-31.
529	Hemminki et al 1995	Hemminki K, Widlak P, Hou SM. DNA adducts caused by tamoxifen and toremifene in human microsomal system and lymphocytes in vitro. Carcinogenesis. 1995 16 (7): 1661-4.
530	Henderson and Regan 1985	L. Henderson, T. Regan, Effects of diethylstilboestrol-dipropionate on SCEs, micronuclei, cytotoxicity, aneuploidy and cell proliferation in maternal and foetal mouse cells treated in vivo, Mutat. Res. 144 (1985) 27-31
531	Herath et al 1989	J.F. Herath, S.M. Jalal, M.J. Ebertz, J.T. Martsolf, Genotoxicity of the organophosphorus insecticide malathion based on human lymphocytes in culture, Cytologia (Tokyo) 54 (1989) 191–196.
532	Herbold 1982	Herbold, B. (1982). Amitrole; Micronucleus test on the mouse to evaluate for mutagenic effect. Unpublished report No 11139 (dated: 13-09-1982) from Bayer AG Institute of Toxicology. Submitted to WHO by Bayer AG
533	Herbold et al 1982	Herbold BA, L. Machemer, G. Röhrborn, Mutagenicity studies with 2,4,5-T on bacteria and mammalian germ cells, Teratog. Carcinog. Mutagen. 2 (1982) 91–101.
534	Herrera and Laborda 1988	Herrera A, Laborda E. Mutagenic activity in synthetic pyrethroids in Salmonella typhimurium. Mutagenesis. 1988, Nov; 3(6):509-14
535	Herrmann et al 2014	K. Herrmann, W. Engst, W. Meinl, S. Florian, A.T. Cartus, D. Schrenk, K.E. Appel, T. Nolden, H. Himmelbauer, H. Glatt, Formation of hepatic DNA adducts by methyleugenol in mouse models: drastic decrease by Sult1a1 knockout and strong increase by transgenic human SULT1A1/2, Carcinogenesis 35 (2014) 935-941
536	Hiasa et al 1990	HIASA,Y, KITAHORI,Y, MORIMOTO,J, KONISHI,N AND OHSHIMA,M; ABSENCE OF CARCINOGENIC OR PROMOTING EFFECTS OF DIETHYLENE GLYCOL ON RENAL TUMORIGENESIS IN RATS; J. TOXICOL. PATHOL. 3(1):97-104, 1990
537	Higashikuni and Sutou 1995	N. Higashikuni, S. Sutou, An optimal, generalized sampling time of 30 ±6 hafter double dosing in the mouse peripheral blood micronucleus test,Mutagenesis 10 (1995) 313–319.
538	Hilliard et al 1998	C.A. Hilliard, M.J. Armstrong, C.I. Bradt, R.B. Hill, S.K. Greenwood, S.M.Galloway, Chromosome aberrations in vitro related to cytotoxicity ofnonmutagenic chemicals and metabolic poisons, Environ. Mol. Mutagen. 31(1998) 316–326
539	Hinderer et al 1983	Hinderer, R. K., Myhr, B. , Jagannath, D. R., Galloway, S. M., Mann, S. W., Riddle, J. C. and Brusick, D. J. (1983), Mutagenic evaluations of four rubber accelerators in a battery of in vitro mutagenic assays. Environ. mutagen, 5: 193-215
540	Hiraga and Fujii 1985	K. Hiraga, T. Fujii, Carcinogenicity testing of acetaminophen in F344 rats, Jpn. J. Cancer Res. 76 (1985) 79-85.
541	Hobbs et al 2015	C.A. Hobbs, L. Recio, M. Streicker, M.H. Boyle, J. Tanaka, A. Shiga, K.L. Witt, Comet assay evaluation of six chemicals of known genotoxic potential in rats, Mutat. Res. 786-788 (2015) 172-181.
542	Hoflack et al 1995	J.C. Hoflack, L. Lambolez, Z. Elias, P. Vasseur, Mutagenicity of ethylene glycol ethers and of their metabolites in Salmonella typhimurium his-, Mutat. Res. 341 (1995) 281–287
543	Hoie et al 2015	Hoie, A. H., Monien, B. H., Sakhi, A. K., Glatt, H., Hjertholm, H., & Husoy, T. (2015). Formation of DNA adducts in wild-type and transgenic mice expressing human sulfotransferases 1A1 and 1A2 after oral exposure to furfuryl alcohol. Mutagenesis, 30(5), 643-649
544	Holden et al 1999	H.E. Holden, D. Studwell, J.B. Majeska, Oxymetholone: I. Evaluation in a comprehensive battery of genetic toxicology and in vitro transformation assays, Toxicol. Pathol. 27 (1999) 501-506
545	Honma et al 1999	M. Honma, M. Hayashi, H. Shimada, N. Tanaka, S.Wakuri, T. Awogi, K.I. Yamamoto, N-U. Kodani, Y. Nishi, M. Nakadate, T. Sofuni, Evaluation of the mouse lymphoma tk assay (microwell method) as an alternative to the in vitro chromosomal aberration test, Mutagenesis 14 (1999) 5–22.
546	Honma et al 2001	M. Honma, M. Momose, H. Sakamoto, T. Sofuni, M. Hayashi, Spindle poisonsinduce allelic loss in mouse lymphoma cells through mitoticnon-disjunction, Mutat. Res. 493 (2001) 101–114.
547	Honma et al 2015	M. Honma, Evaluation of the in vivo genotoxicity of Allura Red AC (Food Red No. 40), Food Chem. Toxicol. 84 (2015) 270-275.
548	Hoorn et al 1993	A.J. Hoorn, L.L. Custer, B.C. Myhr, D. Brusick, J. Gossen, J. Vijg, Detection of chemical mutagens using MutaMouse: a transgenic mouse model, Mutagenesis 8 (1993) 7-10.
549	Hori et al 2012	Hori K, Miyamoto S, Yukawa Y, Muto M, Chiba T,Matsuda T, Stability of acetaldehyde-derived DNA adduct in vitro, Biochem. Biophys. Res. Commun. 423 (2012) 642-646
550	Hoshino and Tanooka 1978	H. Hoshino, H. Tanooka, Carcinogenicity of triethanolamine in mice and its mutagenicity after reaction with sodium nitrite in bacteria, Cancer Res. 38 (1978) 3918-3921.
551	Howard et al 1985	Howard CA et al. Tests for the induction of chromosomal aberrations in human peripheral lymphocytes in culture (1985) Prog. Mutat. Res. 5: 457-467
552	Howard et al 1991	W. Howard, B. Leonard, W. Moody, T.S. Kochhar, Induction of chromosome changes by metal compounds in cultured CHO cells, Toxicol. Lett. 56 (1991) 179-186
553	HSDB	Hazardous Substances Data Bank (HSDB). https://toxnet.nlm.nih.gov/cgi-bin/sis/htmlgen?HSDB
554	Huang 1973	C.C. Huang, Effect on growth but not on chromosomes of the mammalian cells after treatment with three organophosphorus insecticides, Proc. Soc. Exp. Biol. Med. 142 (1973) 36–40.
555	Huang et al 1995	Q. Huang, L. Wang, S. Han, The genotoxicity of substituted nitrobenzenes and the quantitative structure–activity relationship studies, Chemosphere 30 (1995) 915–923
556	Huang et al 1996	Huang QG, Kong LR, Liu YB, Wang LS. Relationships between molecular structure and chromosomal aberrations in in vitro human lymphocytes induced by substituted nitrobenzenes. Bull Environ Contam Toxicol. 1996 Sep;57(3):349-53
557	Huberman et al 1975	Huberman E, Bartsch H and Sachs L, 1975. Mutation induction in Chinese hamster V 79 cells by two vinyl chloride metabolites, chloroethylene oxide and 2-chloroacetaldehyde. lnt J Cancer 16, 639-644
558	Huff et al 1989	Huff JE, Eustis SL, Haseman JK. Occurrence and relevance of chemically induced benign neoplasms in long-term carcinogenicity studies. Cancer Metastasis Rev. 1989 Jun 8 (1): 1-22
559	Huffman et al 2016	Huffman, M. P., Hoie, A. H., Svendsen, C., Brunborg, G., Murkovic, M., Glatt, H., & Hus\oy, T. (2016). An in vitro study on the genotoxic effect of substituted furans in cells transfected with human metabolizing enzymes: 2,5-dimethylfuran and furfuryl alcohol. Mutagenesis, 31(5), 597-602
560	Hundal et al 1997	B.S. Hundal, V.S. Dhilon, I.S. Sidhu, Genotoxic potential of estrogens, Mutat. Res. 389 (1997) 173–181
561	Husgafvel-Pursiainen et al 1990	K. Husgafvel-Pursiainen, T. Suitala, H. Jaerventaus, K. Linnainmaa, H. Vainio, In vitro cytotoxicity and genotoxicity of gallium arsenide, Mutat. Res. 234 (1990) 384
562	Hwang et al 1993	J.J. Hwang, M.T. Hsia, R.L. Jirtle, Induction of sister chromatid exchange and micronuclei in primary cultures of rat and human hepatocytes by the peroxisome proliferator, Wy-14,643, Mutat. Res. 286 (1993) 123-133.
563	Hynes et al 2002	Hynes GM, Torous DK, Tometsko CR, Burlinson B, Gatehouse DG, The single laser flow cytometric micronucleus test: a time course study using colchicine and urethane in rat and mouse peripheral blood and acetaldehyde in rat peripheral blood, Mutagenesis 17 (2002) 15-23
564	IARC Pub 24 1995	IARC Technical Publication 24 (1995) Peroxisome Proliferation and its Role in Carcinogenesis. http://publications.iarc.fr/Book-And-Report-Series/Iarc-Technical-Publications/Peroxisome-Proliferation-And-Its-Role-In-Carcinogenesis-1995
565	IARC suppl 7 1987	IARC Monographs on the Evaluation of Carcinogenic Risks to Humans. Supplent 7 (1987). Overall Evaluations of Carcinogenicity: An Updating of IARC Monographs Volumes 1 to 42, 440 pages
566	IARC vol 100A 2012	IARC Monographs on the Evaluation of Carcinogenic Risks to Humans vol. 100A (2012). Pharmaceuticals, 463 pages.
567	IARC vol 100C	IARC Monographs on the Evaluation of Carcinogenic Risks to Humans vol. 100C (2012). Arsenic, Metals, Fibres and Dusts, 512 pages
568	IARC vol 100F 2012	IARC Monographs on the Evaluation of Carcinogenic Risks to Humans vol. 100F (2012). Chemical Agents and Related Occupations, 615 pages
569	IARC vol 101 2013	IARC Monographs on the Evaluation of Carcinogenic Risks to Humans vol. 101 (2013). Some Chemicals Present in Industrial and Consumer Products, Food and Drinking-water, 597 pages
570	IARC vol 107 2016	IARC Monographs on the Evaluation of Carcinogenic Risks to Humans vol. 107 (2016). Polychlorinated Biphenyls and Polybrominated Biphenyls, 507 pages
571	IARC vol 112 2017	IARC Monographs on the Evaluation of Carcinogenic Risk to Humans vol. 112 (2017).Some Organophosphate Insecticides and Herbicides, 462 pages
572	IARC vol 12 1976	IARC Monographs on the Evaluation of Carcinogenic Risk of Chemicals to Men vol. 12 (1976). Some Carbamates, Thiocarbamates and Carbazides. 263 pages
573	IARC vol 13 1977	IARC Monographs on the Evaluation of Carcinogenic Risk of Chemicals to Men vol. 13 (1977). Some Miscellaneous Pharmaceutical Substances. 240 pages
574	IARC vol 15 1977	IARC Monographs on the Evaluation of Carcinogenic Risk of Chemicals to Men vol. 15 (1977). Some Fumigants, the Herbicides 2,4-D and 2,4,5-T, Chlorinated Dibenzodioxins and Miscellaneous Industrial Chemicals.341 pages
575	IARC vol 18 1978	IARC Monographs on the Evaluation of Carcinogenic Risks to Humans vol. 18 (178). Polychlorinated Biphenyls and Polybrominated Biphenyls, 134 pages
576	IARC vol 21 1979	IARC Monographs on the Evaluation of Carcinogenic Risk to Humans vol. 21 (1979). Sex Hormones II, 563 pages
577	IARC vol 24 1980	IARC Monographs on the Evaluation of Carcinogenic Risks to Humans vol. 24 (1980). Some Pharmaceutical Drugs. 326 pages
578	IARC vol 29 1982	IARC Monographs on the Evaluation of Carcinogenic Risks to Humans vol. 29 (1982). Some Industrial Chemicals and Dyestuffs, 417 pages
579	IARC vol 39 1986	IARC Monographs on the Evaluation of Carcinogenic Risk to Humans vol. 39 (1986). Some Chemicals Used in Plastics and Elastomers, 413 pages
580	IARC vol 40 1986	IARC Monographs on the Evaluation of Carcinogenic Risks to Humans vol. 40 (1986). Some Naturally Occurring and Synthetic Food Components, Furocoumarins and Ultraviolet Radiation. 452 pages
581	IARC vol 40 1986	IARC Monographs on the Evaluation of Carcinogenic Risks to Humans vol. 40 (1986). Some Naturally Occurring and Synthetic Food Components, Furocoumarins and Ultraviolet Radiation. 452 pages
582	IARC vol 5 1974	IARC Monographs on the Evaluation of Carcinogenic Risks to Humans vol. 5 (1974). Some Organochlorine Pesticides. 236 pages
583	IARC vol 50 1990	IARC Monographs on the Evaluation of Carcinogenic Risks to Humans vol. 50 (1990). Pharmaceutical Drugs, 415 pages.
584	IARC vol 51 1991	IARC Monographs on the Evaluation of Carcinogenic Risks to Humans vol. 51 (1991). Coffee, Tea, Mate, Methylxanthines and Methylglyoxal, 615 pages
585	IARC vol 58 1993	IARC Monographs on the Evaluation of Carcinogenic Risk to Humans vol. 58 (1993).Beryllium, Cadmium, Mercury, and Exposures in the Glass Manufacturing Industry, 444 pages
586	IARC vol 6 1974	IARC Monographs on the Evaluation of Carcinogenic Risk to Humans vol. 6 (1974). Sex Hormones, 227 pages
587	IARC vol 60 1994	IARC Monographs on the Evaluation of Carcinogenic Risk to Humans vol. 60 (1994). Some Industrial Chemicals, 560 pages
588	IARC vol 63 1995	IARC Monographs on the Evaluation of Carcinogenic Risk to Humans vol. 63 (1995). Dry Cleaning, Some Chlorinated Solvents and Other Industrial Chemicals, 551 pages
589	IARC vol 65 1996	IARC Monographs on the Evaluation of Carcinogenic Risks to Humans vol. 65 (1996). Printing Processes and Printing Inks, Carbon Black and Some Nitro Compounds, 578 pages
590	IARC vol 66 1996	IARC Monographs on the Evaluation of Carcinogenic Risks to Humans vol. 66 (1996). Some Pharmaceutical Drugs, 514 pages
591	IARC vol 71 1999	IARC Monographs on the Evaluation of Carcinogenic Risks to Humans vol. 71 (1999). Re-evaluation of Some Organic Chemicals, Hydrazine and Hydrogen Peroxide, 1586 pages.
592	IARC vol 72 1999	IARC Monographs on the Evaluation of Carcinogenic Risks to Humans vol. 72 (1999). Hormonal Contraception and Post-menopausal Hormonal Therapy, 675 pages.
593	IARC vol 73 1999	IARC Monographs on the Evaluation of Carcinogenic Risks to Humans vol. 73 (1999). Some Chemicals that Cause Tumours of the Kidney or Urinary Bladder in Rodents and Some Other Substances, 683 pages.
594	IARC vol 77 2000	IARC Monographs on the Evaluation of Carcinogenic Risks to Humans vol. 77 (2000). Some Industrial Chemicals. 573 pages
595	IARC vol 79 2001	IARC Monographs on the Evaluation of Carcinogenic Risks to Humans vol. 79 (2001). SomeThyrotropic Agents, 773 pages
596	IARC vol 82 2002	IARC Monographs on the Evaluation of Carcinogenic Risk to Humans vol. 82 (2002). Some Traditional Herbal Medicines some Mycotoxines, Naphthalene and Styrene. 601 pages
597	IARC vol 86 2006	IARC Monographs on the Evaluation of Carcinogenic Risks to Humans vol. 86 (2006). Cobalt in Hard Metals and Cobalt Sulfate, Gallium Arsenide, Indium Phosphide and Vanadium Pentoxide. 344 pages
598	IARC vol 115 2018	IARC Monographs on the Evaluation of Carcinogenic Risks to Humans vol. 115 (2018). Some indusctrial chemicals. 305 pages
599	Iatrapolous et al 1997	M.J. Iatropoulos, G.M.Williams, K.M. Abdo, F.W. Kari, R.W. Hart, Mechanistic studies on genotoxicity and carcinogenicity of salicylazosulfapyridine an anti-inflammatory medicine, Exp. Toxicol. Pathol. 49 (1997) 15–28.
600	Iatropoulos et al 1997	M.J. Iatropoulos, G.M.Williams, K.M. Abdo, F.W. Kari, R.W. Hart, Mechanistic studies on genotoxicity and carcinogenicity of salicylazosulfapyridine an anti-inflammatory medicine, Exp. Toxicol. Pathol. 49 (1997) 15–28.
601	Igarashi et al 2007	M. Igarashi, M. Setoguchi, S. Takada, S. Itoh, K. Furuhama, Optimumconditions for detecting hepatic micronuclei caused by numericalchromosome aberration inducers in mice, Mutat. Res. 632 (2007) 89–98
602	Ikegwuonu and Mehendale 1991	F.I. Ikegwuonu, H.M. Mehendale, Biochemical assessment of the genotoxicity of the in vitro interaction between chlordecone and carbon tetrachloride in rat hepatocytes, J. Appl. Toxicol. 11 (1991) 303-310
603	INCHEM Doc Methidathion	INCHEM Doc. http://www.inchem.org/documents/jmpr/jmpmono/v92pr12.htm
604	INCHEM fluoxymesterone	INCHEM for Fluoxymesterone. http://www.inchem.org/documents/pims/pharm/pim902.htm
605	Inoue et al 1982	K. Inoue, T. Sunakawa, K. Okamoto, Y. Tanaka, Mutagenicity tests and in vitro transformation assays on triethanolamine, Mutat. Res. 101 (1982) 305-313.
606	Institoris et al 1999	L. Institoris, U. Undeger, O. Siroki, M. Nehez, I. Desi, Comparison of detection sensitivity of immuno- and genotoxicological effects of subacute cypermethrin and permethrin exposure in rats, Toxicology 137 (1999) 47-55
607	IPCS 1991	International Programme on Chemical safety, Environmental Helath Criteria 114, Dimethylformamide (1991)
608	IPCS doc 2003	International Programme on Chemical Safety's Joint Meeting on Pesticide Residues (JMPR). Available from: http://www.inchem.org/pages/jmpr.html on Edifenphos p. 7 as of June 16, 2003
609	Ishidate 1988	Ishidate Jr M (1988) Data book of chromosomal aberration test in vitro, Revised edition. Elsevier Science Publishers B.V., Amsterdam, New York, Oxford
610	Ishidate and Odagiri 1989	Ishidate M Jr, Odagiri Y, Negative micronucleus tests on caprolactam and benzoin in ICR male mice, Mutat. Res. 224 (1989) 357-359.
611	Ishidate and Odashima 1977	Ishidate M Jr, and Odashima S. (1977). Chromosome tests with 134 compounds on Chinese hamster cells in vitro—a screening for chemical carcinogenesis. Mutat. Res. 48:337–354
612	Ishidate et al 1981	M. Ishidate Jr., T. Sofuni, K. Yoshikawa, Chromosomal aberration tests in vitro as a primary screening tool for environmental mutagens and/or carcinogens, Gann. Monogr. Cancer Res. 27 (1981) 95–108
613	Ishidate et al 1983	Ishidate, M. (Ed) (1983). Chromosomal aberration test in vitro. Realize Inc., Tokyo, p. 31–32
614	Ishidate et al 1984	M. Ishidate Jr., T. Sofuni, K. Yoshikawa, M. Hayashi, T. Nohmi, M. Sawada, A. Matsuoka, Primary mutagenicity screening of food additives currently used in Japan, Food Chem. Toxicol. 22 (1984) 623–636
615	Ishidate et al 1985	Ishidate M Jr et al The in vitro chromosomal aberration test using Chinese hamster lung (CHL) fibroblast cells in culture (1985) Prog. Mutat. Res. 5: 427-432
616	Ishidate et al 1988	Ishidate M Jr, M.C. Harnois, T. Sofuni, A comparative analysis of data on the clastogenicity of 951 chemical substances tested in mammalian cell cultures, Mutat. Res. 195 (1988) 151-213
617	Ishidate et al 1988	Ishidate M Jr, M.C. Harnois, T. Sofuni, A comparative analysis of data on the clastogenicity of 951 chemical substances tested in mammalian cell cultures, Mutat. Res. 195 (1988) 151-213
618	Itoh et al 1991	ITOH,S, MATSUURA,Y, SEKI,H, TAZAWA,T AND SHIMADA,H; MUTAGENICITY STUDIES OF NORETHISTERONE AND ETHINYLESTRADIOL; YAKURI TO CHIRYO 19(SUPPL. 4):S1065-S1076, 1991
619	IUCLID 2000	IUCLID Dataset, Methyl Acrylate (CAS# 96-33-3) p. 113 (2000 CD-ROM edition)
620	IUCLID 2010	IUCLID ver. 5.2 March 2010
621	IUCLID v.5	IUCLID International Uniform ChemicaL Information Database 5.6,maintained by the European Chemicals Agency, http://iuclid.eu/index.php?fuseaction=home.iuclidHome.
622	Ivett and Tice 1981	J.L. Ivett, R.R. Tice, Diethylstilbestrol-diphosphate induces chromosomal aberrations but not sister chromatid exchanges in murine bone marrow cells in vivo, Environ. Mutagen. 3 (1981) 445-452
623	Ivett et al 1989	J.L. Ivett, B.M. Brown, C. Rodgers, B.E. Anderson, M.A. Resnick, E. Zeiger,Chromosomal aberrations and sister chromatid exchange tests in Chinesehamster ovary cells in vitro. IV. Results with 15 chemicals, Environ. Mol.Mutagen. 14 (1989) 165–187.
624	Iwagama et al 1991	M. Iwagama, M. Nakmura, K. Izumi, H. Otsuka, Carcinogenicity testing of5-fluorouracil in (C57BL/6 X C3H) F1 mice, J. Toxicol. Pathol. 4 (1991)129–135
625	Iwakura et al 1990	IWAKURA,K, TAMURA,H, KITAYAMA,E, HAMASU,Y, NAGASAWA,H, SUMI,N AND NOMURA,A; MUTAGENICITY STUDIES OF ETODOLAC. (1). REVERSE MUTATION TEST ON BACTERIA; OYO YAKURI 40(6):723-726, 1990
626	Jagger et al 2009	Jagger C, Tate M, Cahill PA, Hughes C, Knight AW, Billinton N, Walmsley RM. Assessment of the genotoxicity of S9-generated metabolites using the GreenScreen HC GADD45a-GFP assay. Mutagenesis. 2009 24 (1): 35-50.
627	Jaju et al 1984	M. Jaju, M. Jaju, Y.R. Ahuja, Evaluation of genotoxicity of ampicillin andcarbenicillin on human lymphocytes in vitro: chromosome aberrations,mitotic index, cell cycle kinetics, satellite associations of acrocentric chromosomes and sister chromatid exchanges, Hum. Toxicol. 3 (1984)173–191.
628	Janik-Spiechowicz et al 1998	Janik-Spiechowicz E, Wyszynska K, Dziubałtowska E. Genotoxicity evaluation of trimethylbenzenes. Mutat Res. 1998 Feb 13;412(3):299-305.
629	Jansson et al 1986	Jansson, T., Curvall, M., Hedin, A., & Enzell, C. R. (1986). In vitro studies of biological effects of cigarette smoke condensate. II. induction of SCE in human lymphocytes by weakly acidic, semivolatile constituents. Mutation Research/Genetic Toxicology, 169(3), 129-139
630	Jansson et al 1988	Jansson, T., Curvall, M., Hedin, A., & Enzell, C. R. (1988). In vitro studies of the biological effects of cigarette smoke condensate. III. induction of SCE by some phenolic and related constituents derived from cigarette smoke. A study of structure-activity relationships. Mutation Research/Genetic Toxicology, 206(1), 17-24
631	Jantunen et al 1986	Jantunen K, Maki-Paakkanen J, Norppa H. Induction of chromosome aberrations by styrene and vinylacetate in cultured human lymphocytes: dependence on erythrocytes. Mutat Res. 1986 Jan-Feb;159(1-2):109-16.
632	Japan ISHL 1996	JAPAN CHEMICAL INDUSTRY ECOLOGY- TOXICOLOGY AND INFORMATION CENTER, JAPAN; MUTAGENICITY TEST DATA OF EXISTING CHEMICAL SUBSTANCES BASED ON THE TOXICITY INVESTIGATION OF THE INDUSTRIAL SAFETY AND HEALTH LAW; 1996
633	Jayashree et al 1994	Jayashree IV, Vijayalaxmi KK, Abdul Rahiman M. The genotoxicity of Hinosan, an organophosphorus pesticide in the in vivo mouse. Mutat Res. 1994 Aug;322(2):77-85.
634	JEFCA 45 2000	JECFA, Toxicological Evaluation of Certain Veterinary Drug Residues in Food: Dicyclanil, WHO FOOD ADDITIVES SERIES 45, Prepared by the Fifty-fourth meeting of the Joint FAO/WHO Expert Committee on Food Additives (JECFA), World Health Organization, Geneva, 2000.
635	JEFCA 526	JECFA, 526. Arabic gum (WHO Food Additives Series 17) http://www.inchem.org/documents/jecfa/jecmono/v17je06.htm
636	Jeffrey and Williams 2000	Jeffrey AM, Williams GM. Lack of DNA-damaging activity of five non-nutritive sweeteners in the rat hepatocyte/DNA repair assay. Food Chem Toxicol. 2000 Apr;38(4):335-8
637	Jena and Bhunya 1994	Jena GB, Bhunya SP, Mutagenicity of an organophosphate insecticide acephate—an in vivo study in chicks, Mutagenesis 9 (1994) 319–324.
638	Jenssen and Renberg 1976	D. Jenssen, L. Renberg, Distribution and cytogenetic test of 2,4-D and 2,4,5-T phenoxyacetic acids in mouse blood tissues, Chem. Biol. Interact. 14 (1976) 291-299
639	JETOC 1996	JETOC - Japan Chemical Industry Ecology-Toxicology and Information Center, Japan, Mutagenicity test data of existing chemical substances based on the toxicity investigation of the Industrial Safety and health law, 1996.
640	JETOC 1997	JETOC, Japan Chemical Industry Ecology-Toxicology and Information Center, Japan, Mutagenicity test data of existing chemical substances based on the toxicity investigation of the industrial safety and health law, 1997
641	JETOC 2000	JETOC, Japan Chemical Industry Ecology-Toxicology and Information Center, Japan, Mutagenicity test data of existing chemical substances based on the toxicity investigation of the industrial safety and health law, Supplement 2, 2000.
642	JETOC 2005	JETOC, Japan Chemical Industry Ecology-Toxicology and Information Center, Japan, Mutagenicity test data of existing chemical substances based on the toxicity investigation of the industrial safety and health law, Supplement 3, 2005
643	JETOC 2008	Japan Chemical Industry Ecology, Toxicology and Information Center, Japan Mutagenicity test data of existing chemical substances based on the toxicity investigation of the Industrial Safety and Health Law (Suppl. 4) 2008
644	Jha et al 1992	A.N. Jha, M. Noditi, R. Nilsson, A.T. Natarajan, Genotoxic effects of sodium arsenite on human cells, Mutat. Res. 284 (1992) 215-221.
645	Jiang et al 2007	L. Jiang, J. Cao, Y. An, C. Geng, S. Qu, L. Jiang, L. Zhong, Genotoxicity of acrylamide in human hepatoma G2 (HepG2) cells, Toxicol. In Vitro. 21 (2007) 1486-1492
646	Jiang et al 2014	H. Jiang, Y. Lai, K. Hu, Q. Wei, Y. Liu, Human CYP2E1-dependent and human sulfotransferase 1A1-modulated induction of micronuclei by benzene and its hydroxylated metabolites in Chinese hamster V79-derived cells, Mutat. Res. 770 (2014) 37-44.
647	Jin et al 2013	M. Jin, A. Kijima, D. Hibi, Y. Ishii, S. Takasu, K. Matsushita, K. Kuroda, T. Nohmi, A. Nishikawa, T. Umemura, In vivo genotoxicity of methyleugenol in gpt delta transgenic rats following medium-term exposure, Toxicol. Sci. 131 (2013) 387-394.
648	JMPR 2016	JMPR (2016), JMPR Tox Monograph: Pesticide residues in food (2016) Toxicological evaluations, http://apps.who.int/pesticide-residues-jmpr-database/pesticide?name=DIAZINON
649	JMPR Doc	JPMR Doc. http://www.inchem.org/documents/jmpr/jmpmono/v93pr02.htm
650	Johansson 1981	S.L. Johansson, Carcinogenicity of analgesics: long-term treatment of Sprague-Dawley rats with phenacetin, phenazone, caffeine and paracetamol (acetamidophen), Int. J. Cancer 27 (1981) 521-529.
651	Johnson and Parry 2008	Johnson GE, Parry EM. Mechanistic investigations of low dose exposures to the genotoxic compounds bisphenol-A and rotenone. Mutat Res. 2008 Mar 12; 651 (1-2): 56-63
652	Johnson and Walmsley 2013	Johnson D, Walmsley R. Histone-deacetylase inhibitors produce positive results in the GADD45a-GFP GreenScreen HC assay. Mutat Res. 2013 Mar 18;751(2):96-100.
653	Johnson et al 1988	D.E. Johnson, Two year dietary Oncogenicity Study in Mice. International Research and Development Corporation Michigan USA, pp 1-1563, 29 August, 1988
654	Johnson et al 2000	J.D. Johnson, M.J. Ryan, J.D. Toft II, S.W. Graves, M.R. Hejtmancik, M.L. Cunningham, R. Herbert, K.M. Abdo, Two-year toxicity and carcinogenicity study of methyleugenol in F344/N rats and B6C3F(1) mice, J. Agric. Food Chem. 48 (2000) 3620-3632.
655	Jones and Fox 2003	Jones, E., and Fox, V. (2003). Lack of clastogenic activity of aniline hydrochloride in the mouse bone marrow. Mutagenesis 18:283–286
656	Jones and Sabbioni 2003	Jones C.R. and Sabbioni G. (2003). Identification of DNA adducts using HPLC/MS/MS following in vitro and in vivo experiments with arylamines and nitroarenes. Chem Res Toxicol 16(10) 1251-1263.
657	Jones et al 2001	Jones E., V. Fox, B.M. Elliott, N.P. Moore, The mutagenic potential of acetonitrile in the bone marrow and peripheral blood of the mouse, Mutagenesis 16 (2001) 151-154
658	Jones et al 2003	Jones C.R., Beyerbach A., Seffner W. and Sabbioni G. (2003). Hemoglobin and DNA adducts in rats exposed to 2-nitrotoluene. Carcinogenesis, 24(4), 779-787.
659	Jorritsma et al 1995	Jorritsma, U., Cornet, M., Van Hummelen, P., Bolt, H. M., Vercruysse, A., Kirsch-Volders, M., & Rogiers, V. (1995). Comparative mutagenicity of 2-methylpropene (isobutene), its epoxide 2-methyl-1,2-epoxypropane and propylene oxide in the in vitro micronucleus test using human lymphocytes. Mutagenesis, 10(2), 101-104
660	Jotz and Mitchell 1981	Jotz MM and Mitchell AD. (1981). Effects of 20 coded chemicals on the forward mutation frequency at the thymidine kinase locus in L5178Y mouse lymphoma cells. In de Serres, F.J. & Ashby, J. (Ed.), Evaluation of short-term tests for carcinogens. report of the international collaborative program (progress in mutation research) (1st ed., pp. 580-593). Amsterdam: Elsevier
661	Jung et al 1992	Jung R, Engelhart G, Herbolt B, Jaeckh R. and Mueller W. Collaborative study of mutagenicity with Salmonella typhimurium TA102. (1992) Mut. Res. 278: 265-270
662	Kadirvel et al 2007	R. Kadirvel, K. Sundaram, S. Mani, S. Samuel, N. Elango, C. Panneerselvam, Supplementation of ascorbic acid and alpha-tocopherol prevents arsenic-induced protein oxidation and DNA damage induced by arsenic in rats, Hum. Exp. Toxicol. 26 (2007) 939-946.
663	Kado et al 1998	Kado, N. Y., Kuzmicky, P. A., Loarca-Piña, G., & Moiz Mumtaz, M. (1998). Genotoxicity testing of methyl tertiary-butyl ether (MTBE) in the salmonella microsuspension assay and mouse bone marrow micronucleus test. Mutation Research - Genetic Toxicology and Environmental Mutagenesis, 412(2), 131-138.
664	Kadotani et al 1984	S. Kadotani, M. Arisawa, H.B. Maruyama, Mutagenicity examination ofseveral non-steroidal anti-inflammatory drugs in bacterial systems, Mutat.Res. 138 (1984) 133–136.
665	Kaivalya et al 2011	M. Kaivalya, B.N. Nageshwar Rao, B.S. Satish Rao, Mangiferin: A xanthone attenuates mercury chloride induced cytotoxicity and genotoxicity in HepG2 cells, J. Biochem. Mol. Toxicol. 25 (2011) 108-116
666	Kajiwara et al 1997	Y. Kajiwara, S. Ajimi, A. Hosokawa, K. Maekawa, Improvement of carcinogen detection in the BALB/3T3 cell transformation assay by using a rich basal medium supplemented with low concentration of serum and some growth factors, Mutat. Res. 393 (1997) 81-90.
667	Kaledin et al 2009	KALEDIN,VI, PAKHARUKOVA,MY, PIVOVAROVA,EN, KROPACHEV,KY, BAGINSKAYA,NV, VASILIEVA,ED, ILNITSKAYA,SI, NIKITENKO,EV, KOBZEV,VK, MERKULOVA,TI; CORRELATION BETWEEN HEPATOCARCINOGENIC EFFECT OF ESTRAGOLE AND ITS INFLUENCE ON GLUCOCORTICOID INDUCTION OF LIVER-SPECIFIC ENZYMES AND ACTIVITIES OF FOXA AND HNF4 TRANSCRIPTION FACTORS IN MOUSE AND RAT LIVER. BIOCHEMISTRY (MOSCOW). 74(4): 377-384, 2009
668	Kaneko et al 2002	M. Kaneko, K. Morimura, T. Nishikawa, H. Wanibuchi, N. Takada, H. Osugi, H. Kinoshita, S. Fukushima, Different genetic alterations in rat forestomach tumors induced by genotoxic and non-genotoxic carcinogens, Carcinogenesis 23 (2002) 1729-1735
669	Kanisawa et al 1984	Kanisawa M. Synergistic effect of citrinin on hepatorenal carcinogenesis of ochratoxin A in mice. Toxigenic Fungi - Their Toxins and Health Hazard (1984) 245-254.
670	Kanki et al 2005	K. Kanki, A. Nishikawa, K. Masumura, T. Umemura, T. Imazawa, Y. Kitamura, T. Nohmi, M. Hirose, In vivo mutational analysis of liver DNA in gpt delta transgenic rats treated with the hepatocarcinogens N-nitrosopyrrolidine, 2-amino-3-methylimidazo[4,5-f]quinoline, and di(2-ethylhexyl)phthalate, Mol. Carcinog. 42 (2005) 9-17.
671	Kappas and Markaki 1988	A. Kappas, M. Markaki, Genetic activity of herbicides in Salmonella typhimurium and Aspergillus nidulans, Mutat. Res. 203 (1988) 241
672	Kar et al 1989	R.N. Kar, K.A. Khan, N. Sethi, Genotoxicity studies on mice after short term inhalation exposure to methyl isocyanate, Cytobios. 59 (1989) 167-176
673	Karamova et al 1997	N.S. Karamova, O.N. Il'inskaia, O.B. Ivanchenko, A.I. Ermolaev, G.Z. Gil'mutdinov, F.B. Gershanov, B.R. Khamitov, Genotoxic effects of tonarol, Genetika 33 (1997) 1310-1312
674	Karlsson et al 1996	S. Karlsson, Y. Hirsimäki, E. Mäntylä, L. Nieminen, L. Kangas, P. Hirsimäki, C.J. Perry, M. Mulhern, P. Millar, J. Handa, G.M. Williams, A two-year dietary carcinogenicity study of the antiestrogen toremifene in Sprague-Dawley rats, Drug Chem. Toxicol. 19 (1996) 245-266.
675	Karuna and Rao 2013	Karuna, R., and Rao, B. S. (2013). Lack of micronuclei induction by fumonisin B1 mycotoxin in BALB/c mice. Mycotoxin Research, 29(1), 9-15
676	Kasamaki et al 1982	Ishidate M Jr, M.C. Harnois, T. Sofuni, A comparative analysis of data on the clastogenicity of 951 chemical substances tested in mammalian cell cultures, Mutat. Res. 195 (1988) 151-213
677	Katsifis et al 1996	Katsifis, S. P., Kinney, P. L., Hosselet, S., Burns, F. J., & Christie, N. T. (1996). Interaction of nickel with mutagens in the induction of sister chromatid exchanges in human lymphocytes. Mutation Research - Environmental Mutagenesis and Related Subjects, 359(1), 7-15.
678	Kaul 1979	Kaul BL. Cytogenetic activity of some common antioxidants and their interaction with X-rays, Mutat. Res. 67 (1979) 239–247.
679	Kawai et al 1987	A. Kawai, S. Goto, Y. Matsumoto, H. Matsushita, Mutagenicity of aliphatic and aromatic nitro compounds. Industrial materials and related compounds (Japanese), Sangyo Igaku 29 (1987) 34-54.
680	Kawamura et al 2013	Y. Kawamura, H. Hayashi, Y. Kurata, K. Hiratsuka, K. Masumura, T. Nohmi, Evaluation of the genotoxicity of tamoxifen in the liver and kidney of F344 gpt delta transgenic rat in 3-week and 13-week repeated dose studies, Toxicology 312 (2013) 56-62.
681	Kayani and Parry 2008	M.A. Kayani, J.M. Parry, The detection and assessment of the aneugenic potential of selected oestrogens, progestins and androgens using the in vitro cytokinesis blocked micronucleus assay, Mutat. Res. 651 (2008) 40-45.
682	Kayani and Parry 2010	Kayani MA, Parry JM, The in vitro genotoxicity of ethanol and acetaldehyde, Toxicol. In Vitro. 24 (2010) 56-60
683	Kennedy et al 2001	Kennedy, G. L. (2001). Biological effects of acetamide, formaide, and their mono and dimethyl derivates: An update. Critical Reviews in Toxicology, 31(2), 139-222.
684	Kennedy et al 2012	Kennedy, G. L. (2012). Toxicology of dimethyl and monomethyl derivatives of acetamide and formamide: A second update. Critical Reviews in Toxicology, 42(10), 793-826.
685	Kerckaert et al 1996	G.A. Kerckaert, R. Brauninger, R.A. LeBoeuf, R.J. Isfort, Use of the Syrian hamster embryo cell transformation assay for carcinogenicity prediction of chemicals currently being tested by the National Toxicology Program in rodent bioassays, Environ. Health Perspect. 104 Suppl. 5 (1996) 1075-1084
686	Kevekordes et al 1996	Kevekordes S, Gebel T, Pav K, Edenharder R, Dunkelberg H. Genotoxicity of selected pesticides in the mouse bone-marrow micronucleus test and in the sister-chromatid exchange test with human lymphocytes in vitro. Toxicol Lett. 1996 89 (1): 35-42.
687	Kevekordes et al 2001	S. Kevekordes, J. Spielberger, C.M. Burghaus, P. Birkenkamp, B. Zietz, P. Paufler, M. Diez, C. Bolten, H. Dunkelberg, Micronucleus formation in human lymphocytes and in the metabolically competent human hepatoma cell line Hep-G2: results with 15 naturally occurring substances, Anticancer Res. 21 (2001) 461-469.
688	Kier et al 1986	L.D. Kier, D.J. Brusick, A.E. Auletta, E.S. Von Halle, M.M. Brown, V.F. Simmon, V. Dunkel, J. McCann, K. Mortelmans, M. Prival, T.K. Rao, V. Ray, The Salmonella typhimurium/mammalian microsomal assay. A report of the U.S. Environmental Protection Agency Gene-Tox Program, Mutat. Res. 168 (1986) 69–240.
689	Kim et al 2007	Kim Y-J. et al Evaluation of the genetic toxicity of synthetic chemical (XVIII)-in vitro mouse lymphoma assay and in vivo supravital micronucleus assay with butylated hydroxytoluene (BHT). Molecular and Cellular Toxicology (2007) 3 (3) 172-176
690	King et al 1979	King M-T, Beikirch H, Eckhardt K, Gocke E, Wild D, Mutagenicity studies with x-ray-contrast media, analgesics, antipyretics, antirheumatics and some other pharmaceutical drugs in bacterial, Drosophila and mammalian test systems, Mutat. Res. 66 (1979) 33-43
691	Kirkhart 1981	Kirkhart, K. (1981). Micronucleus test on 21 compounds. In de Serres, F.J. & Ashby, J. (Ed.), Evaluation of short-term tests for carcinogens. report of the international collaborative program (progress in mutation research) (1st ed., pp. 698-704). Amsterdam: Elsevier.
692	Kirkland 2010	D. Kirkland, Evaluation of different cytotoxic and cytostatic measures for thein vitro micronucleus test (MNVit): Summary of results in the collaborativetrial, Mutat. Res. 702 (2010) 139–147
693	Kirkland et al 1990	D.J. Kirkland, M. Ishidate Jr., D. Gatehouse, C. Richardson, Investigations on the extent of testing required to exclude non-clastogens in routine chromosomal aberration tests, Mutat. Res. 234 (1990) 387 (Abstract).
694	Kirkland et al 2005	D. Kirkland, M. Aardema, L. Henderson, L. Müller, Evaluation of the ability of a battery of 3 in vitro genotoxicity tests to discriminate rodent carcinogens and non-carcinogens. I. Sensitivity, specificity and relative predictivity, Mutat. Res. 584 (2005) 1–256.
695	Kirkland et al 2016	Kirkland D, Kasper P, Martus HJ, Müller L, van Benthem J, Madia F, Corvi R. Updated recommended lists of genotoxic and non-genotoxic chemicals for assessment of the performance of new or improved genotoxicity tests. Mutat Res Genet Toxicol Environ Mutagen. 2016 Jan 1;795:7-30
696	Kiryushin 1975	V.A. Kiryushin, Mutagenic action of various pesticides in case of their successive entry into the body of albino rats, Gig. Sanit. 9 (1975) 43-46.
697	Kishi and Ishida 1993	Kishi K, Ishida T. Clastogenic activity of sodium fluoride in great ape cells. Mutat Res. 1993 Mar;301(3):183-8.
698	Kitamoto et al 2015	S. Kitamoto, R. Matsuyama, Y. Uematsu, K. Ogata, M. Ota, T. Yamada, K. Miyata, J. Kimura, H. Funabashi, K. Saito, Genotoxicity evaluation of benzene, di(2-ethylhexyl) phthalate, and trisodium ethylenediamine tetraacetic acid monohydrate using a combined r
699	Kitchin and Brown 1990	Kitchin KT, and Brown JL. (1990). Is 1,4-dioxane a genotoxic carcinogen? Cancer Letters, 53(1), 67-71.
700	Kitchin and Brown 1994	Kitchin KT, and Brown JL. (1994). Dose-response relationship for rat liver DNA damage caused by 49 rodent carcinogens, Toxicology 88 31-49
701	Kitchin et al 1992	Kitchin KT, Brown JL and Kulkarni AP (1992). Predictive assay for rodent carcinogenicity using in vivo biochemical parameters: operational characteristics and complementarity. Mutation Research 266, 253-272.
702	Kjuus et al 2005	Kjuus H., Hansteen I. L., Ryberg D., Goffeng L. O., Ovrebo S. and Skaug V. (2005). Chromosome aberrations in tunnel workers exposed to acrylamide and N-methylolacrylamide. Scandinavian Journal of Work, Environment and Health, 31(4), 300-306.
703	Klein et al 1994	C.B. Klein, B. Kargacin, L. Su, S. Cosentino, E.T. Snow, M. Costa, Metal mutagenesis in transgenic Chinese hamster cell lines, Environ. Health Perspect. 102 Suppl. 31994) 63-67
704	Kligerman et al 1983	Kligerman AD, Erexson GL, Wilmer JL, Phelps MC (1983) Analysis of cytogenetic damage in rat lymphocytes following in vivo exposure to nitrobenzene. Toxicol Letters 18: 219-226
705	Kligerman et al 1991	A.D. Kligerman, A.L. Atwater, M.F. Bryant, G.L. Erexson, P. Kwanyuen, K.L.Dearfield, Cytogenetic studies of ethyl acrylate using C57BL/6 mice,Mutagenesis 6 (1991) 137–141
706	Kligerman et al 1996	Kligerman, A. D., Morgan, D. L., Doerr, C. L., Milholland, V., & Tennant, A. H. (1996). Cytogenetic effects in mice of divinylbenzene-55 inhalation. Mutation Research - Genetic Toxicology, 370(2), 107-113.
707	Kligerman et al 2000a	A.D. Kligerman, C.L. Doerr, A.H. Tennant, R.M. Zucker, Cytogenetic studies of three triazine herbicides. I. In vitro studies, Mutat. Res. 465 (2000a) 53-59
708	Kligerman et al 2000b	A.D. Kligerman, C.L. Doerr, A.H. Tennant, B. Peng, Cytogenetic studies of three triazine herbicides. II. In vivo micronucleus studies in mouse bone marrow, Mutat. Res. 471 (200b) 107-112
709	Kluwe et al 1982	W.M. Kluwe, J.K. Haseman, J.F. Douglas, J.E. Huff, The carcinogenicity of dietary di(2-ethylhexyl) phthalate (DEHP) in Fischer 344 rats and B6C3F1 mice, J. Toxicol. Environ. Health 10 (1982) 797-815.
710	Knaap et al 1988	A.G. Knaap, P.G. Kramers, C.E. Voogd, W.G. Bergkamp, M.G. Groot, P.G. Langebroek, H.C. Mout, J.J. van der Stel, H.W. Verharen, Mutagenic activity of acrylamide in eukaryotic systems but not in bacteria, Mutagenesis 3 (1988) 263-268
711	Knasmuller et al 1997	Knasmuller, S., Bresgen, N., Kassie, F., Merch-Sundermann, V., Gelderblom, W., Zohrer, E., & Eckl, P. M. (1997). Genotoxic effects of three fusarium mycotoxins, fumosine B1, moniliformin and vomitoxin in bacteria and in primary cultures of rat hepatocytes. Mutation Research, 391, 39-48
712	Kocaman and Topaktas 2009	A.Y. Kocaman, M. Topaktaş, The in vitro genotoxic effects of a commercial formulation of alpha-cypermethrin in human peripheral blood lymphocytes, Environ. Mol. Mutagen. 50 (2009) 27-36
713	Kochhar 1985	Kochhar T.S., Inducibility of chromosome aberrations by steroid hormones in cultured Chinese hamster ovary cells, Toxicol. Lett. 29 (1985) 201-206.
714	Kochhar et al 1996	Kochhar TS, Howard W, Hoffman S, Brammer-Carleton L. Effect of trivalent and pentavalent arsenic in causing chromosome alterations in cultured Chinese hamster ovary (CHO) cells. Toxicol Lett. 1996 Jan; 84 (1): 37-42.
715	Kociba et al 1975	R. Kociba, L. Frauson, C. Humiston, J. Norris, C. Wade, R. Lisowe, J. Quast, G. Jersey, G. Jewett, Results of a two-year dietary feeding study with decabromodiphenyl oxide (DBDPO) in rats, Combust. Toxicol. 2 (1975) 267–285
716	Kodama et al 1980	F. Kodama, K. Fukushima, M. Umeda, Chromosome aberrations induced by clinical medicines, J. Toxicol. Sci. 5 (1980) 141-150.
717	Kolachana et al 1993	Kolachana P, Subrahmanyam VV, Meyer KB, Zhang L and Smith MT (1993) Benzene and its phenolic metabolites produce oxidative DNA damage in HL60 cells in vitro and in the bone marrow in vivo. Cancer Res. 53, 1023-1026.
718	Kong et al 2000	L.Y. Kong, P. Szaniszlo, T. Albrecht, J.G. Liehr, Frequency and molecular analysis of hprt mutations induced by estradiol in Chinese hamster V79 cells, Int. J. Oncol. 17 (2000) 1141-1149.
719	Konishi et al 1992	Y. Konishi, A. Denda, K. Uchida, Y. Emi, H. Ura, Y. Yokose, K. Shiraiwa, M. Tsutsumi, Chronic toxicity carcinogenicity studies of triethanolamine in B6C3F1 mice, Fundam. Appl. Toxicol. 18 (1992) 25-29.
720	Kornbrust and Dietz 1985	Kornbrust D, Dietz D. Aroclor 1254 pretreatment effects on DNA repair in rat hepatocytes elicited by in vivo or in vitro exposure to various chemicals. Environ Mutagen. 1985 7 (6): 857-70
721	Korte 1980	Korte A. Chromosomal analysis in bone-marrow cells of Chinese hamsters after treatment with mycotoxins, Mutat. Res. 78 (1980) 41–49.
722	Korte and Jalal 1982	C. Korte, S.M. Jalal, 2,4-D induced clastogenicity and elevated rates of sister chromatid exchanges in cultured human lymphocytes, J. Hered. 73 (1982) 224-226
723	Korte and Ruckert 1980	Korte, A. and Ruckert G (1980). Chromosomal analysis in bone-marrow cells of chinese hamsters after treatment with mycotoxins. Mutation Research, 78, 41-49.
724	Korte et al 1979	Korte, A., Slacik-erben, R., & Obe, G. (1979). The influence of ethanol treatment on cytogenetic effects in bone marrow cells of chinese hamsters by cyclophosphamide, aflatoxin B1 and patulin. Toxicology, 12, 53-61.
725	Koudela and Spazier 1979	Koudela K and Spazier K. (1979). Effect of dimethylformamide on human peripheral lymphocytes. Ceskoslovenska Hygiena, 24(9), 432-436
726	Koyama et al 2006	N. Koyama, H. Sakamoto, M. Sakuraba, T. Koizumi, Y. Takashima, M. Hayashi, H. Matsufuji, K. Yamagata, S. Masuda, N. Kinae, M. Honma, Genotoxicity of acrylamide and glycidamide in human lymphoblastoid TK6 cells, Mutat. Res. 603 (2006) 151-158
727	Koyama et al 2011	N. Koyama, M. Yasui, A. Kimura, S. Takami, T. Suzuki, K. Masumura, T. Nohmi, S. Masuda, N. Kinae, T. Matsuda, T. Imai, M. Honma, Acrylamide genotoxicity in young versus adult gpt delta male rats, Mutagenesis 26 (2011) 545-549.
728	Krahn et al 1980	Krahn DF et al, Genotoxic Effects of Airborne Agents, Tice, R. R., D. L. Costa, and K. M. Schaich, Editors; Plenum Press, New York, pages 91-103, 1980
729	Kraynak et al 2015	Kraynak, A. R., Barnum, J. E., Cunningham, C. L., Ng, A., Ykoruk, B. A., Bennet, B., . . . Galloway, S. M. (2015). Alkaline comet assay in liver and stomach, and micronucleus assay in bone marrow, from rats treated with 2-acetylaminofluorene, azidothymidine, cisplatin, or isobutyraldehyde. Mutation Research - Genetic Toxicology and Environmental Mutagenesis, 786-788, 77-86
730	Krebs and Favor 1997	O. Krebs, J. Favor, Somatic and germ cell mutagenesis in lambda lacZ transgenic mice treated with acrylamide or ethylnitrosourea, Mutat. Res. 388 (1997) 239-248.
731	Krishna and Theiss 1995	G. Krishna, J.C. Theiss, Concurrent analysis of cytogenetic damage in vivo: a multiple endpoint-multiple tissue approach, Environ. Mol. Mutagen. 25 (1995) 314-320
732	Kristiansen and Scott 1989	Kristiansen E and Scott D. Chromosomal analyses of human lymphocytes exposed in vitro to caprolactam (1989) Mutat. Res. 224: 329-332
733	Krug 1986	Krug, A. Evaluation of Diethylene Glycol for genotoxic effects in short-term in vivo and in vitro test systems with particular reference to the aspect of autoinduction, Naunyn-Schmiedebergs Arch. Pharmacol. 334, 1986
734	Kubiak and Kosz-Vnenchak 1983	Kubiak, R., & Kosz-Vnenchak, M. (2004). Mutagenic properties of mycotoxins as naturally occurring mutagens: Chromosome aberrations and SCEs induced by patulin.85, 273.
735	Kubojama and Fujii 1992	Kuboyama N, Fujii A. Mutagenicity of analgesics, their derivatives, and anti-inflammatory drugs with S-9 mix of several animal species. J Nihon Univ Sch Dent. 1992 Sep;34(3):183-95.
736	Kuboyama and Fujii 1992	M. Kuboyama, A. Fujii, Mutagenicity of analgesics, their derivatives, andanti-inflammatory drugs with S-9 mix of several animal species, J. NihonUniv. Sch. Dent. 34 (1992) 183–195.
737	Kuczuk et al 1978	M.H. Kuczuk, P.M. Benson, H. Heath, A.W. Hayes, Evaluation of the mutagenic potential of mycotoxins using Salmonella typhimurium and Saccharomyces cerevisiae, Mutat. Res. 53 (1978) 11–20
738	Kulling and Metzler 1997	S.E. Kulling, M. Metzler, Induction of micronuclei, DNA strand breaks and HPRT mutations in cultured Chinese hamster V79 cells by the phytoestrogen coumoestrol, Food Chem. Toxicol. 35 (1997) 605-613.
739	Kulling et al 1999	S.E. Kulling, B. Rosenberg, E. Jacobs, M. Metzler, The phytoestrogens coumoestrol and genistein induce structural chromosomal aberrations in cultured human peripheral blood lymphocytes, Arch. Toxicol. 73 (1999) 50-54.
740	Kumar et al 1995	D. Kumar, P.K. Khan, S.P. Sinha, Cytogenetic toxicity and no-effect limit dose of pesticides, Food Chem. Toxicol. 33 (1995) 309–314
741	Kunugita et al 2008	Kunugita N, Isse T, Oyama T, Kitagawa K, Ogawa M, Yamaguchi T,Kinaga T, Kawamoto T, Increased frequencies of micronucleated reticulocytes and T-cell receptor mutation in Aldh2 knockout mice exposed to acetaldehyde, J. Toxicol. Sci. 33 (2008) 31-36
742	Kurinnyi and Pilinskaia 1977	A.I. Kurinnyi, M.A. Pilinskaia, Cytogenetic activity of the pesticides phthalophos, chlorophos and gardona in a culture of human lymphocytes, Genetika 13 (1977) 337-339 (in Russian)
743	Kuroda 1986	Kuroda Y (1986) Genetic and chemical factors affecting chemical muatgenesis in cultured mammalian cells. Basic Life Sci 39: 359-375
744	Kuroda et al 1985	Y. Kuroda, A. Yokoiyama, T. Kada, Assays for the induction of mutations to 6-thioguanine resistance in Chinese hamster V79 cells in culture, in F. J. de Serres, J. Ashby (Eds), “Evaluation of Short-Term Tests for Carcinogens”, Progress in Mutation Research, vol 1, Elsevier/North Holland, New York – Amsterdam – Oxford, 1981, pp 537-542
745	Lafont et al 1983	J. Lafont, A. Romand, P. Lafont, Effects of mycotoxins on bacterial genetics, Microbiol. Aliment. Nutr. 1 (1983) 251–258.
746	Lakdawalla et al 1988	LAKDAWALLA,AA AND NETRAWALI,MS; MUTAGENICITY, COMUTAGENICITY, AND ANTIMUTAGENICITY OF ERYTHROSINE (FD AND C RED 3), A FOOD DYE, IN THE AMES/SALMONELLA ASSAY; MUTAT. RES. 204(2):131-139, 1988
747	Lake 1975	B.G. Lake, Mechanisms of hepatocarcinogenicity of peroxisome-proliferating drugs and chemicals, Ann. Rev. Pharmacol. Toxicol. 35 (1975) 483–507.
748	Lalwani et al 1981	N.D. Lalwani, M.K. Reddy, S.A. Qureshi, J.K. Reddy, Development of hepatocellular carcinomas and increased peroxisomal fatty acid beta-oxidation in rats fed [4-chloro-6-(2,3-xylidino)-2-pyrimidinylthio] acetic acid (Wy-14,643) in the semipurified diet, Carcinogenesis 2 (1981) 645-650.
749	Lambert and He 1988	Lambert B, He SM, DNA and chromosome damage induced by acetaldehyde in human lymphocytes in vitro, Ann. N. Y. Acad. Sci. 534 (1988) 369-376
750	Lambert et al 1994	Lambert B, Andersson B, Bastlova T, Hou SM, Hellgren D, Kolman A, Mutations induced in the hypoxanthine phosphoribosyl transferase gene by three urban air pollutants: acetaldehyde, benzo[a]pyrene diolepoxide, and ethylene oxide, Environ. Health Perspect. 102 Suppl. 4 (1994) 135-138
751	Lambert et al 2005	I.B. Lambert, T.M. Singer, S.E. Boucher, G.R. Douglas, Detailed review oftransgenic rodent mutation assays, Mutat. Res. 590 (2005) 1–280.
752	Lang and Reimann 1993	R. Lang, R. Reimann, Studies for a genotoxic potential of some endogenous and exogenous sex steroids. I. Communication: examination for the induction of gene mutations using the Ames Salmonella/microsome test and the HGPRT test in V79 cells, Environ. Mol. Mutagen. 21 (1993) 272-304.
753	Larramendy et al 1981	Larramendy, M. L., Popescu, N. C., & DiPaolo, J. A. (1981). Induction by inorganic metal salts of sister chromatid exchanges and chromosome aberrations in human and syrian hamster cell strains. Environmental Mutagenesis, 3(6), 597-606.
754	LeBoeuf et al 1989	ECHA, Information from Registration Dossiers and Notifications to the C&Linventory. http://echa.europa.eu/web/guest/information-on-chemicals/registered-substances
755	LeBoeuf et al 1996	R.A. LeBoeuf, G.A.Kerckaert, M.J. Aardema, D.P. Gibson, R. Brauninger, R. Isfort, The pH 6.7 Syrian hamster embryo cell transformation assay for assessing the carcinogenic potential of chemicals, Mutat. Res. 356 (1996) 85–127
756	Lederer et al 1971	J. Lederer, J.P. Collin, A.M. Pottier-Arnould, E. Gondry, Cytogenetic and teratogenic action of cyclamate and its metabolites, Therapeutique 47 (1971) 357-363
757	Lee and Webber 1985	C.G. Lee, T.D. Webber, The induction of gene mutations in the mouselymphoma L5178Y TK+/− assay and the Chinese hamster V79HGPRT assay,Prog. Mutat. Res. 5 (1985) 5457–5554.
758	Lee et al 1993	Lee, Y. W., Pons, C., Tummolo, D. M., Klein, C. B., Rossman, T. G., & Christie, N. T. (1993). Mutagenicity of soluble and insoluble nickel compounds at the gpt locus in G12 chinese hamster cells. Environmental and Molecular Mutagenesis, 21(4), 365-371.
759	LeFevre et al 1994	P.A. Lefevre, H. Tinwell, S.M. Galloway, R. Hill, J.M. Mackay, C.R. Elcombe, J. Foster, V. Randall, R.D. Callander, J. Ashby, Evaluation of the genetic toxicity of the peroxisome proliferator and carcinogen methyl clofenapate, including assays using Muta Mouse and Big Blue transgenic mice, Hum. Exp. Toxicol. 13 (1994) 764-775.
760	Leifer et al 1981	Leifer Z, Kada T, Mandel M, Zeiger E, Stafford R, Rosenkranz HS, An evaluation of tests using DNA repair-deficient bacteria for predicting genotoxicity and carcinogenicity: A report of the U.S. EPA's Gene-Tox program, Mutation Research/Reviews in Genetic Toxicology, 87 (1981) 3: 211-297
761	Leonard and Leonard 1979	Leonard A, Leonard ED. Mutagenicity test with saccharin in the male mouse. J Environ Pathol Toxicol. 1979 Mar-Apr;2 (4): 1047-53.
762	Leopardi et al 1993	P. Leopardi, A. Zijno, B. Bassani, F. Pacchierotti, In vivo studies on chemically induced aneuploidy in mouse somatic and germinal cells, Mutat. Res. 287 (1993) 119-130.
763	Lerda 1996	D.E. Lerda, Genotoxicity tests on the compounds of polyethylene glycol terephthalate (PET): dimethyl terephthalate (DMT) and terephthalic acid (TPA), Int. J. Environ. Health Res. 6 (1996) 125–130.
764	Lerda 1998	D.E. Lerda, Genotoxicity tests on the compounds of polyethylene glycol terephthalate (PET): dimethyl terephthalate (DMT) and terephthalic acid (TPA), Acta Toxicol. Argent. 6 (1998) 11–13.
765	Lerda et al 2005	Lerda, D., Biaggi Bistoni M., Peralta, N., Ychari, S., Vazquez, M., & Bosio, G. (2005). Fumonisins in foods from cordoba (argentina), presence and genotoxicity. Food and Chemical Toxicology, 43(5), 691-698
766	Leuschner et al 1978	Leuschner F. Carcinogenicity studies on different diarylide yellow pigments in mice and rats (1978) Toxicol Lett 2 (5): 253-260
767	Lewinska et al 2007	Lewińska D, Arkusz J, Stańczyk M, Palus J, Dziubałtowska E, Stepnik M. Comparison of the effects of arsenic and cadmium on benzo(a)pyrene-induced micronuclei in mouse bone-marrow. Mutat Res. 2007 Aug 15; 632 (1-2):3 7-43.
768	Lewis et al 1996	M.A. Lewis, D.G. Yoerg, J.L. Bolton, J.A. Thompson, Alkylation of 2'-deoxynucleosides and DNA by quinone methides derived from 2,6-di-tert-butyl-4-methylphenol, Chem. Res. Toxicol. 9 (1996) 1368-1374.
769	Li et al 1990	LI J. CONFLICTING EVIDENCE. CLASTOGENIC AND NONMUTAGENIC EFFECTS OF SODIUM FLUORIDE JIKEIKAI MED. J. 37(2):93-102, 199
770	Li et al 1993	Li J et al. In-vitro micronucleus assay of 30 chemicals in CHL cells (1993) Jikeikai Med. J. 40: 69-83
771	Li et al 1997	D. Li, Y. Dragan, V.C. Jordan, M. Wang, H.C. Pitot, Effects of chronic administration of tamoxifen and toremifene on DNA adducts in rat liver, kidney, and uterus, Cancer Res. 57 (1997) 1438-1441.
772	Li et al 2003	Li H, Wang H, Sun H, Liu Y, Liu K, Peng S (2003) Binding of nitrobenzene to hepatic DNA and hemoglobin at low doses in mice. Toxicology Letters 139: 25-32
773	Liehr 2000	J.G. Liehr, Is estradiol a genotoxic mutagenic carcinogen? Endocr. Rev. 21 (2000) 40-54.
774	Lijinsky and Andrews 1980	Lijinsky W, Andrews AW. Mutagenicity of vinyl compounds in Salmonella typhimurium. Teratog Carcinog Mutagen. 1980;1(3):259-67.
775	Liju et al 2013	V.B. Liju, K. Jeena, R. Kuttan, Acute and subchronic toxicity as well as mutagenic evaluation of essential oil from turmeric (Curcuma longa L), Food Chem. Toxicol. 53 (2013) 52-61.
776	Lin and Brusick 1986	Lin GH, Brusick DJ. Mutagenicity studies on FD&C red No.3. Mutagenesis. 1986 Jul;1(4):253-9
777	Lin et al 1987	M.F. Lin, C.L. Wu, T.C. Wang, Pesticide clastogenicity in Chinese hamster ovary cells, Mutat. Res. 188 (1987) 241-250.
778	Lin and Chen 2011	Lin Chun-fang,Chen Ming-zhong.Feasibility studies on Tween 80 used as sample solvent in Ames test. Chinese Journal of Health Laboratory Technology. February 2011. Fujian Center for Disease Control and Prevention.http://en.cnki.com.cn/Article_en/CJFDTotal-ZWJZ201102045.htm
779	Lindroth 1980	S. Lindroth, Occurrence, formation and detoxification of patulin mycotoxin, Tech. Res. Cent. Finl. Mater. Process. Technol. Publ. 24 (1980) 1–46.
780	Lindroth and von Wright 1978	Lindroth, S., & Von Wright A. (1978). Comparison of the toxicities of patulin and patulin adducts formed with cysteine. Applied and Environmental Microbiology, 35(6), 1003-1007.
781	Lioi et al 1998	M.B. Lioi, M.R. Scarfi, A. Santoro, R. Barbieri, O. Zeni, F. Salvemini, D. Di Berardino, M.V. Ursini, Cytogenetic damage and induction of pro-oxidant state in human lymphocytes exposed in vitro to gliphosate, vinclozolin, atrazine, and DPX-E9636, Environ. Mol. Mutagen. 32 (1998) 39-46
782	Lipsky et al 1989	LIPSKY,MM, TRUMP,BF AND HINTON,DE; HISTOGENESIS OF DIELDRIN AND DDT-INDUCED HEPATOCELLULAR CARCINOMA IN BALB/C MICE; J. ENVIRON. PATHOL., TOXICOL. ONCOL. 9(1):79-93, 1989
783	Litton Bionetics 1974	Litton Bionetics, Inc. 1974. Mutagenic evaluation of compound FDA 71-37, sodium benzoate. NTIS Report No. PB-245-453
784	Liu et al 2003	Liu BH, Yu FY, Wu TS, Li SY, Su MC, Wang MC and Shih SM. Evaluation of genotoxic risk and oxidative DNA damage in mammalian cells exposed to mycotoxins, patulin and citrinin. Toxicology and Applied Pharmacology (2003) 191: 255-263.
785	Loncar et al 2004	Loncar D, Milosevic-Djordjevic O, Zivanovic A, Grujicic D, Arsenijevic S. Effect of a low-dose ethinylestradiol and gestodene in combination on the frequency of micronuclei in human peripheral blood lymphocytes of healthy women in vivo. Contraception. 2004 69 (4): 327-31
786	Longstaff et al 1984	Longstaff E, Robinson M, Bradbrook C, Styles JA, Purchase IF. Genotoxicity and carcinogenicity of fluorocarbons: assessment by short-term in vitro tests and chronic exposure in rats. Toxicol Appl Pharmacol. 1984 Jan;72(1):15-31.
787	Loprieno et al 1980	Loprieno N, Barale R, Mariani L, Presciuttini S, Rossi AM, Sbrana I, Zaccaro L, Abbondandolo A & Bonatti S (1980) Results of mutagenicity tests on the herbicide atrazine. Mutation Research 74: 250
788	Loprieno et al 1985	LOPRIENO,N, BONCRISTIANI,G, VENIER,P, MONTALDI,A, MAJONE,F, BIANCHI,V, PAGLIALUNGA,S AND LEVIS,AG; INCREASED MUTAGENICITY OF CHROMIUM COMPOUNDS BY NITRILOTRIACETIC ACID; ENVIRON. MUTAGEN. 7(2):185-200,1985
789	Lorge et al 2006	E. Lorge, V. Thybaud, M.J. Aardema, J. Oliver, A. Wakata, G. Lorenzon, D.Marzin, SFTG international collaborative study on in vitro micronucleus testI. General conditions and overall conclusions of the study, Mutat. Res. 607(2006) 13–36.
790	Loveday et al 1989	K.S. Loveday, M.H. Lugo, M.A. Resnick, B.E. Anderson, E. Zeiger, Chromosome aberration and sister chromatid exchange tests in Chinese hamster ovary cells in vitro. 2. Results with 20 chemicals, Environ. Mol. Mutagen. 13 (1989) 60–94
791	Loveday et al 1990	K.S. Loveday, B.E. Anderson, M.A. Resnick, E. Zeiger, Chromosome aberration and sister chromatid exchange tests in Chinese hamster ovary cells in vitro: V. Results with 46 chemicals, Environ. Mol. Mutagen. 16 (1990) 272–303
792	Lutz 1986	Lutz WK. Investigation of the potential for binding of di(2-ethylhexyl) phthalate (DEHP) to rat liver DNA in vivo.Environ Health Perspect. (1986) 65: 267–269.
793	Lutz and Schlatter 1977	Lutz WK, Schlatter C. Saccharin does not bind to DNA of liver or bladder in the rat. Chem Biol Interact. 1977 Nov; 19 (2): 253-7.
794	Lyapkalo 1973	A.A. Lyapkalo, Genetic activity of benzene and toluene, Gig. Tr. Prof. Zabol. 17 (1973) 24-28.
795	Lynch and Parry 1993	A.M. Lynch, J.M. Parry, The cytochalasin-B micronucleus/kinetochore assay in vitro: studies with 10 suspected aneugens, Mutat. Res. 287 (1993) 71-86.
796	Ma et al 1993	Ma, H., An, J., Hsie, A. W., & Au, W. W. (1993). Mutagenicity and cytotoxicity of 2-methoxyethanol and its metabolites in chinese hamster cells (the CHO/HPRT and AS52/GPT assays). Mutation Research/Genetic Toxicology, 298(3), 219-225
797	MacGregor 2000	MacGregor JA, Hamilton CM, Kubicek JE, Mirsalis JC. Pyridine does not induce unscheduled DNA synthesis (UDS) in hepatocytes of male B6C3F1 mice treated in vivo. J Appl Toxicol. 2000 Sep-Oct; 20 (5): 389-93.
798	Mackay et al 1989	J.M. Mackay, D.P. Fox, P.W. Brunt, G.M. Hawksworth, J.E. Brown, In vitro induction of chromosome damage by sulphasalazine in human lymphocytes, Mutat. Res. 222 (1989) 27-36.
799	Mackerer et al 1996	Mackerer, C. R., Angelosanto, F. A., Blackburn, G. R., & Schreiner, C. A. (1996). Identification of formaldehyde as the metabolite responsible for the mutagenicity of methyl tertiary-butyl ether in the activated mouse lymphoma assay. Proceedings of the Society for Experimental Biology and Medicine, 212 (4), 338-341.
800	Madle et al 1994	S. Madle, S.W. Dean, U. Andrae, G. Brambilla, B. Burlinson, D.J. Doolittle, C. Furihata, T. Hertner, C.A. McQueen, H. Mori, Recommendations for the performance of UDS tests in vitro and in vivo, Mutat. Res. 312 (1994) 263–285.
801	Maekawa et al 1985	Maekawa A, Onodera H, Furuta K, Tanigawa H, Ogiu T, Hayashi Y. Lack of evidence of carcinogenicity of technical-grade piperonyl butoxide in F344 rats: selective induction of ileocaecal ulcers. Food Chem Toxicol. 1985 Jul; 23 (7): 675-82.
802	Mahata et al 2004	J. Mahata, P. Ghosh, J.N. Sarkar, K. Ray, A.T. Natarajan, A.K. Giri, Effect of sodium arsenite on peripheral lymphocytes in vitro: individual susceptibility among a population exposed to arsenic through the drinking water, Mutagenesis 19 (2004) 223-229.
803	Mahli and Grover 1987	P.K. Malhi, I.S. Grover, Genotoxic effects of some organophosphorus pesticides. II. In vivo chromosomal aberration bioassay in bone marrow cells in rat, Mutat. Res. 188 (1987) 45-51.
804	Majumdar et al 1976	Majumdar SK, Kopelman HA, Schnitman MJ. 1976. Dieldrin induced chromosome damage in mouse bone-marrow and WI-38 human lung cells. J Hered 67:303-307
805	MAK Value Doc 2014	MAK Value Documentation, Tetrahydrofuran, 2014 https://doi.org/10.1002/3527600418.mb10999e3713
806	MAK Value Doc 1998	MAK Value Documentation, Diethylene glycol, 1998 https://onlinelibrary.wiley.com/doi/full/10.1002/3527600418.mb11146e0010
807	MAK Value Doc 2003	MAK Value Documentation, Tert-butyl alcohol, 2003 http://onlinelibrary.wiley.com/doi/10.1002/3527600418.mb7565e0019/pdf
808	MAK Value Doc 2010b	MAK Value Documentation, Aniline, 2010b https://doi.org/10.1002/3527600418.mb6253e0026b
809	MAK Value Doc 2012	MAK Value Documentation, Phthalic Anhydride, 2012 (revision of 2009) https://doi.org/10.1002/3527600418.mb8544e0025
810	Makena and Chung 2007	P. Makena, K.T. Chung, Evidence that 4-aminobiphenyl, benzidine, and benzidine congeners produce genotoxicity through reactive oxygen species, Environ. Mol. Mutagen. 48 (2007) 404-413.
811	Makino et al 1986	Makino T, Obara T, Ura H, Kinugasa T, Kobayashi H, Takahashi S, Konishi Y. Effects of phenobarbital and secondary bile acids on liver, gallbladder, and pancreas carcinogenesis initiated by N-nitrosobis (2-hydroxypropyl)amine in hamsters. J Natl Cancer Inst. 1986 May;76(5):967-75
812	Maki-Paakkanen and Norppa 1987	Maki-Paakkanen J, Norppa H. Induction of micronuclei by vinyl acetate in mouse bone marrow cells and cultured human lymphocytes. Mutat Res. 1987 Jan;190(1):41-5.
813	Maniere et al 2005	I. Maniere, T. Godard, D.R. Doerge, M.I. Churchwell, M. Guffroy, M. Laurentie, J.M. Poul, DNA damage and DNA adduct formation in rat tissues following oral administration of acrylamide, Mutat. Res. 580 (2005) 119-129.
814	Manivannan et al 2013	Manivannan J, Sinha S, Ghosh M, Mukherjee A. Evaluation of multi-endpoint assay to detect genotoxicity and oxidative stress in mice exposed to sodium fluoride. Mutat Res. 2013, Feb 18; 751(1):59-65
815	Manjanatha et al 2005	M.G. Manjanatha, S.D. Shelton, B.S. Rhodes, M.E. Bishop, L.E. Lyn-Cook, A. Aidoo, 17 Beta-estradiol and not genistein modulates lacI mutant frequency and types of mutation induced in the heart of ovariectomized big blue rats treated with 7, 12-dimethylbenz[a]anthracene, Environ. Mol. Mutagen. 45 (2005) 70-79.
816	Manjanatha et al 2006	M.G. Manjanatha, A. Aidoo, S.D. Shelton, M.E. Bishop, L.P. McDaniel, L.E. Lyn-Cook, D.R. Doerge, Genotoxicity of acrylamide and its metabolite glycidamide administered in drinking water to male and female Big Blue mice, Environ. Mol. Mutagen. 47 (2006) 6-17
817	Manjanatha et al 2008	M.G. Manjanatha, S.D. Shelton, V.N. Dobrovolsky, J.G. Shaddock, L.G. McGarrity, D.R. Doerge, N.W. Twaddle, C.J. Lin, J.J. Chen, D.R. Mattison, S.M. Morris, Pharmacokinetics, dose-range, and mutagenicity studies of methylphenidate hydrochloride in B6C3F1 mice, Environ. Mol. Mutagen. 49 (2008) 585-593
818	Manjanatha et al 2009	M.G. Manjanatha, S.D. Shelton, V.N. Dobrovolsky, J.G. Shaddock, L.G. McGarrity, N.W. Twaddle, M.M. Moore, D.R. Mattison, W. Slikker Jr., S.M. Morris, Evaluation of mutagenic mode of action in Big Blue mice fed methylphenidate for 24 weeks, Mutat. Res. 680 (2009) 43-48
819	Manjanatha et al 2015	M.G. Manjanatha, S.D. Shelton, L. Haber, B. Gollapudi, J.A. MacGregor, N. Rajendran, M.M. Moore, Evaluation of cII mutations in lung of male Big Blue mice exposed by inhalation to vanadium pentoxide for up to 8 weeks, Mutat. Res. 789-790 (2015) 46-52.
820	Mantena et al 2008	S.K. Mantena, M.K. Unnikrishnan, P. Uma Devi, Radioprotective effect of sulfasalazine on mouse bone marrow chromosomes, Mutagenesis 23 (2008) 285-292.
821	Maralhas et al 2006	A. Maralhas, A. Monteiro, C. Martins, M. Kranendonk, A. Laires, J. Rueff, A.S.Rodrigues, Genotoxicity and endoreduplication inducing activity of the foodflavouring eugenol, Mutagenesis 21 (2006) 199–204
822	Maronpot et al 2000	Maronpot RR, Mitsumori K, Mann P, Takaoka M, Yamamoto S, Usui T, Okamiya H, Nishikawa S, Nomura T. Interlaboratory comparison of the CB6F1-Tg rasH2 rapid carcinogenicity testing model. Toxicology. 2000 May 5;146(2-3):149-59.
823	Marrazzini et al 1994a	Marrazzini A, Chelotti L, Barrai I, Loprieno N, Barale R. In vivo genotoxic interactions among three phenolic benzene metabolites. Mutat Res. 1994 Nov;341(1):29-46.
824	Marrazzini et al 1994b	A. Marrazzini, C. Betti, F. Bernacchi, I. Barrai, R. Barale, Micronucleus test and metaphase analyses in mice exposed to known and suspected spindle poisons, Mutagenesis 9 (1994) 505-515.
825	Martelli et al 1998	A. Martelli, E. Mereto, M. Ghia, P. Orsi, A. Allavena, C.R. De Pascalis, G. Brambilla, Induction of micronuclei and of enzyme-altered foci in the liver of female rats exposed to progesterone and three synthetic progestins, Mutat. Res. 419 (1998) 33-41.
826	Martin et al 1979	G.R. Martin, K.S. Brown, D.W. Matheson, H. Lebowitz, L. Singer, R. Ophaug, Lack of cytogenetic effects in mice or mutations in Salmonella receiving sodium fluoride, Mutat. Res. 66 (1979) 159–167.
827	Martinez-Alfaro et al 2012	M. Martínez-Alfaro, D. Hernández-Cortés, K. Wrobel, G. Cruz-Jiménez, J.C. Rivera-Leyva, R.M. Piña-Zentella, A. Cárabez Trejo, Effect of melatonin administration on DNA damage and repair responses in lymphocytes of rats subchronically exposed to lead, Mutat. Res. 742 (2012) 37-42
828	Martins et al 2007	C. Martins, N.G. Oliveira, M. Pingarilho, G. Gamboa da Costa, V. Martins, M.M. Marques, F.A. Beland, M.I. Churchwell, D.R. Doerge, J. Rueff, J.F. Gaspar, Cytogenetic damage induced by acrylamide and glycidamide in mammalian cells: correlation with specific glycidamide-DNA adducts, Toxicol. Sci. 95 (2007) 383-390
829	Marzin and Phi 1985	D.R. Marzin, H.V. Phi, Study of the mutagenicity of metal derivatives with Salmonella typhimurium TA102, Mutat. Res. 155 (1985) 49-51
830	Mason et al 1987	Mason JM, Zeiger E, Haworth S, Ivett J, Valencia R. Genotoxicity studies of methyl isocyanate in Salmonella, Drosophila, and cultured Chinese hamster ovary cells. Environ Mutagen. 1987;9(1):19-28
831	Mason etal 1987	Mason JM, Zeiger E, Haworth S, Ivett J, Valencia R. Genotoxicity studies of methyl isocyanate in Salmonella, Drosophila, and cultured Chinese hamster ovary cells. Environ Mutagen. 1987;9(1):19-28
832	Massoud et al 1980	A. Massoud, A. Aly, H. Shafik, Mutagenicity and carcinogenicity of cyclohexanone, Mutat. Res. 74 (1980) 174 (abstract)
833	Mast et al 1982	R.W. Mast, R.W. Naismith, M.A. Friedman, Mouse micronucleus assay ofmelamine, Environ. Mutagen. 4 (1982) 340–341, abstract
834	Masuda et al 2005	MASUDA,S, TERASHIMA,Y, SANO,A, KURUTO,R, SUGIYAMA,Y, SHIMOI,K, TANJI,K, YOSHIOKA,H, TERAO,Y AND KINAE,N; CHANGES IN THE MUTAGENIC AND ESTROGENIC ACTIVITIES OF BISPHENOL A UPON TREATMENT WITH NITRITE; MUTAT. RES. 585(1-2):137-146, 2005
835	Masumori et al 2001	ECHA, Information from Registration Dossiers and Notifications to the C&Linventory. http://echa.europa.eu/web/guest/information-on-chemicals/registered-substances
836	Matsumoto and Ohta 1991	Matsumoto K, Ohta T. Rotenone induces aneuploidy, polyploidy and endoreduplication in cultured Chinese hamster cells. Mutat Res. 1991 Jul; 263 (3): 173-7.
837	Matsuoka et al 1990	A. Matsuoka, M. Matsui, N. Miyata, T. Sofuni, M. Ishidate Jr., Mutagenicity of 3-tert-butyl-4-hydroxyanisole (BHA) and its metabolites in short-term tests in vitro, Mutat. Res. 241 (1990) 125-132
838	Matsushima et al 1999	Matsushima T, Hayashi M, Matsuoka A, Ishidate M Jr., Miura KF, Shimizu H, Suzuki Y, Morimoto K, Ogura H, Mure K, Koshi K, Sofuni T, Validation study of the in vitro micronucleus test in a Chinese hamster lung cell line (CHL/IU), Mutagenesis 14 (1999) 569-580
839	Matter et al 2007	Matter B, Guza R, Zhao J, Li ZZ, Jones R, Tretyakova N, Sequence distribution of acetaldehyde-derived N2-ethyl-dG adducts along duplex DNA, Chem. Res. Toxicol. 20 (2007) 1379-1387
840	Matthews et al 1993	EJ Matthews, JW Spalding and RW Tennant.Transformation of BALB/c-3T3 cells: V. Transformation responses of 168 chemicals compared with mutagenicity in Salmonella and carcinogenicity in rodent bioassays. Environ Health Persp 101 Suppl 2:347-482 (1993)
841	Maura et al 1989	A. Maura, A. Pino, R. Ricci, Negative evidence in vivo of DNA-damaging,mutagenic and chromosomal effects of eugenol, Mutat. Res. 227 (1989)125–129
842	Maurer et al 1990	Maurer JK, Cheng MC, Boysen BG, Anderson RL. Two-year carcinogenicity study of sodium fluoride in rats. J Natl Cancer Inst. 1990 Jul 4;82(13):1118-26.
843	Mavournin et al 1990	K.H. Mavournin, D.H. Blakey, M.C. Cimino, M.F. Salamone, J.A. Heddle, The in vivo micronucleus assay in mammalian bone marrow and peripheral blood. A report of the U.S. Environmental Protection Agency Gene-Tox Program, Mutat. Res. 239 (1990) 29-80.
844	Mayer et al 1978	Mayer D., Weigand W. and Kramer M. (1978) Cytogenetic study in the Chinese hamster, Report No. 78. 0575. Hoechst AG
845	Mayes et al 1998	Mayes BA, McConnell EE, Neal BH, Brunner MJ, Hamilton SB, Sullivan TM, Peters AC, Ryan MJ, Toft JD, Singer AW, Brown JF Jr, Menton RG, Moore JA. Comparative carcinogenicity in Sprague-Dawley rats of the polychlorinated biphenyl mixtures Aroclors 1016, 1242, 1254, and 1260. Toxicol Sci. 1998 Jan 41 (1): 62-76
846	M'Bemba-Meka et al 2005	M'Bemba-Meka, P., Lemieux, N., & Chakrabarti, S. K. (2005). Nickel compound-induced DNA single-strand breaks in chromosomal and nuclear chromatin in human blood lymphocytes in vitro: Role of oxidative stress and intracellular calcium. Mutation Research - Genetic Toxicology and Environmental Mutagenesis, 586(2), 124-137.
847	McCann et al 1975	J. McCann, E. Choi, E. Yamasaki, B.N. Ames, Detection of carcinogens as mutagens in the Salmonella/microsome test: assay of 300 chemicals, Proc. Natl. Acad. Sci. U.S.A. 72 (1975) 5135–5139
848	McCarthy et al 1994	McCarthy TJ, Hayes EP, Schwartz CS, Witz G. The reactivity of selected acrylate esters toward glutathione and deoxyribonucleosides in vitro: structure-activity relationships. Fundam Appl Toxicol. 1994 May;22(4):543-8
849	McFee 1989	McFee AF, Genotoxic potency of three quinoline compounds evaluatedin vivo in mouse marrow cells, Environ. Mol. Mutagen. 13 (1989) 325–331.
850	McFee and Lowe 1989	McFee, A.F., and Lowe, K.W. Caprolactam and benzoin: tests for induction of chromosome aberrations and sister-chromatid exchanges in mouse bone marrow. Mutation Res. Vol. 224 (1989) 347-350
851	McFee et al 1991	McFee AF, Robertson SD and Abbott MG (1991) Recovery of polychromatic erythrocytes and micronuclei following cellulose column separation of bone-marrow samples. Mutation Res. 260, 387-391.
852	McFee et al 1994	McFee, A. F., Abbott, M. G., Gulati, D. K., & Shelby, M. D. (1994). Results of mouse bone marrow micronucleus studies on 1,4-dioxane. Mutation Research/Genetic Toxicology, 322(2), 145-148
853	McGregor 1984	McGregor, D. B. (1984). Genotoxicity of glycol ethers. Environmental Health Perspectives, VOL. 57, 97-103.
854	McGregor and Anderson 1999	McGregor D, Anderson D. DNA damage and repair in mammalian cells in vitro and in vivo as indicators of exposure to carcinogens. IARC Sci Publ.1999;(146):309-54.
855	McGregor et al 1983	McGregor, D. B., Willins, M. J., McDonald, P., Holmström, M., McDonald, D., & Niemeier, R. W. (1983). Genetic effects of 2-methoxyethanol and bis(2-methoxyethyl)ether. Toxicology and Applied Pharmacology, 70(2), 303-316
856	McGregor et al 1987	McGregor, D. B., Martin, R., Cattanach, P., Edwards, I., McBride, D., & Caspary, W. J. (1987). Responses of the L5178Y tk+/tk- mouse lymphoma cell forward mutation assay to coded chemicals. I: Results for nine compounds. Environmental Mutagenesis, 9(2), 143-160.
857	McGregor et al 1988a	McGregor, D. B., Brown, A., Cattanach, P., Edwards, I., McBride, D., & Caspary, W. (1988a). Responses of the L5178Y tk+/tk’ mouse lymphoma cell forward mutation assay II: 18 coded chemicals. Environmental and Molecular Mutagenesis, 11, 91-118.
858	McGregor et al 1988b	McGregor, D. B., Brown, A., Cattanach, P., Edwards, I., McBride, D., Riach, C., & Caspary, W. J. (1988b). Responses of the L5178Y tk+/tk- mouse lymphoma cell forward mutation assay: III. 72 coded chemicals. Environ.Mol.Mutagen., 12, 85-154.
859	McGregor et al 1991	McGregor, D.B., Brown, A.G., Howgate, S., McBride, D., Riach, C., and Caspary, W.J. (1991). Responses of the L5178Y mouse lymphoma cell forward mutation assay. V: 27 coded chemicals. Environ. Mol. Mutagen. 17:196–219
860	McGregor et al 2005	McGregor DB, Cruzan G, Callander RG, May K, Banton M, Themutagenicity testing of tertiary-butyl alcohol, tertiary-butyl acetate andmethyl tertiary-butyl ether in Salmonella typhimurium, Mutat. Res. 565 (2)(2005) 181–189.
861	McKee et al 1997	McKee, R. H., Vergnes, J. S., Galvin, J. B., Douglas, J. F., Kneiss, J. J., & Andrews, L. S. (1997). Assessment of the in vivo mutagenic potential of methyl tertiary-butyl ether. Journal of Applied Toxicology, 17(SUPPL. 1)
862	McMahon et al 1979	McMahon R.E. et al. Cancer Res 39: 682-693 (1979) cited in: Review Methylacrylate Dr. Zeller (1986)
863	Mechilli et al 2008	Mechilli M, Schinoppi A, Kobos K, Natarajan AT, Palitti F, DNA repair deficiency and acetaldehyde-induced chromosomal alterations in CHO cells, Mutagenesis 23 (2008) 51-56
864	Mehta et al 2008	Mehta A, Verma RS and Srivastava N (2008). Chlorpyrifos-induced; DNA damage in rat liver and the brain. Environmental and Molecular; Mutagenesis 49, 426-433
865	Mei et al 2008	N. Mei, J. Hu, M.I. Churchwell, L. Guo, M.M. Moore, D.R. Doerge, T. Chen, Genotoxic effects of acrylamide and glycidamide in mouse lymphoma cells, Food Chem. Toxicol. 46 (2008) 628-636
866	Meisner et al 1992	L.F. Meisner, D.A. Belluck, B.D. Roloff, Cytogenetic effects of alachlor and/or atrazine in vivo and in vitro, Environ. Mol. Mutagen. 19 (1992) 77-82
867	Mekkawy et al 2000	Mekkawy HA, Massoud AA and El-Zawahry AM, 2000. Mutagenic effects of the food color Erythrosine in rats. Problems of Forensic Sciences [Z Zagadnien Nauk Sadowych] 43, 184-191
868	Meng and Hsie 1996	Z. Meng, A.W. Hsie, Polymerase chain reaction-based deletion analysis of spontaneous and arsenite-enhanced gpt mutants in CHO-AS52 cells, Mutat. Res. 356 (1996) 255-259.
869	Mennear et al 1997	Mennear, J. H. (1997). Carcinogenicity studies on MTBE: Critical review and interpretation. Risk Analysis, 17(6), 673-681.
870	Mersch-Sundermann et al 1988	Mersch-Sundermann V, Dickgiesser N, Hablizel U, Gruber B. The mutagenicity of organic microcontaminants in the environment. I. The mutagenicity of selected herbicides and insecticides in the salmonella microsome test (Ames test) with regard to the pathogenic potency of contaminated ground and drinking water. Zentralbl Bakteriol Mikrobiol Hyg B. 1988 Jun; 186 (3): 247-60.
871	Meshram and Rao 1988a	Meshram GP, Rao KM. Mutagenicity of methyl isocyanate in the modified test conditions of Ames Salmonella/microsome liquid-preincubation procedure. Mutat Res. 1988a Feb;204(2):123-9.
872	Meshram and Rao 1988b	Meshram GP, Rao KM. Cytogenetic activity of methyl isocyanate in vivo in the mouse micronucleus test. Toxicol Lett. 1988b Jul; 42 (1): 65-71.
873	Meshram and Rao 1988c	Meshram GP, Rao KM. Cytogenetic activity of methyl isocyanate in vivo in the mouse micronucleus test. Toxicol Lett. 1988 Jul;42(1):65-71
874	Miadokova et al 1992	E. Miadokova, V. Vlckova, V. Duhova, M. Trebaticka, L. Garajova, J. Grolmus, S. Podstakova, D. Vlcek, Effects of supercypermethrin, a synthetic developmental pyrethroid, on four biological test systems, Mutat. Res. 280 (1992) 161–168.
875	Miadokova et al 1993	E. Miadokova, L. Garajova, S. Podstavkova, D. Vlcek, Non-mutagenic effect of supercypermethrin forte proved in Salmonella typhimurium, ACTA Fac. Rerum. Nat. Univ. Comenianae, Genet. Biol. Mol. 24–25 (1993) 9–14.
876	Mientieres et al 2003	S. Mientieres, A. Biola, M. Pallardy, D. Marzin, Using CTLL-2 and CTLL-2 bcl2cells to avoid interference by apoptosis in the in vitro micronucleus test,Environ. Mol. Mutagen. 41 (2003) 14–27.
877	Migliore and Nieri 1991	Migliore L, Nieri M, Evaluation of twelve potential aneuploidogenic chemicals by the in vitro human lymphocyte micronucleus assay, Toxicol. In Vitro 5 (1991) 325-336
878	Migliore et al 1996	Migliore L, Cocchi L, Scarpato R, Detection of the centromere in micronuclei by fluorescence in situ hybridization: its application to the human lymphocyte micronucleus assay after treatment with four suspected aneugens, Mutagenesis 11 (1996) 285-290
879	Mikalsen et al 1990	S.O. Mikalsen, I. Holen, T. Sanner, Morphological transformation and catalase activity of Syrian hamster embryo cells treated with hepatic peroxisome proliferators, TPA and nickel sulphate, Cell Biol. Toxicol. 6 (19k90) 1-13.
880	Miller et al 1983	Miller EC, Swanson AB, Phillips DH, Fletcher TL, Liem A, Miller JA. Structure-activity studies of the carcinogenicities in the mouse and rat of some naturally occurring and synthetic alkenylbenzene derivatives related to safrole and estragole. Cancer Res. 1983 Mar;43(3):1124-34
881	Miller et al 1991	K. Miller, Clastogenic effects of bleomycin, cyclophosphamide, and ethylmethanesulfonate on resting and proliferating human B- and T-lymphocytes, Mutat. Res. 251 (1991) 241–251.
882	Miller et al 1995	B.M. Miller, E. Pujadas, E. Gocke, Evaluation of the micronucleus test in vitro using Chinese hamster cells: results of four chemicals weakly positive in the in vivo micronucleus test, Environ. Mol. Mutagen. 26 (1995) 240–247.
883	Millis et al 1988	S. Millis, K. Brock, K. Dearfield, M.M. Moore, Mutagenicity of six acrylate compounds in L5178Y mouse lymphoma cells, Environ. Mol. Mutagen. 11 (1988) 70.
884	Mirkova 1994	Mirkova ET, Activity of the rodent carcinogen 1,4-dioxane in the mouse bone marrow micronucleus assay. Mutation Research/Genetic Toxicology, 322(2) (1994) 142-144
885	Mirkova 1996	Mirkova ET, Activities of the rodent carcinogens thioacetamide and acetamide in the mouse bone marrow micronucleus assay, Mutat. Res. 352 (1996) 23-30
886	Mirsalis et al 1982	Mirsalis JC, Tyson CK, Butterworth BE (1982) Detection of genotoxic carcinogens in the in vivo-in vitro hepatocyte DNA repair assay. Environ Mutag 4: 553-562
887	Mirsalis et al 1989	Mirsalis JC, Tyson CK, Steinmetz KL, Loh EK, Hamilton CM, Bakke JP and Spalding JW (1989) Measurement of unscheduled DNA synthesis and S-phase synthesis in rodent hepatocytes following in vivo treatment: Testing of 24 compounds. Environ Mol Mutagen, 14, 155-164
888	Mishra and Flora 2008	D. Mishra, S.J. Flora, Differential oxidative stress and DNA damage in rat brain regions and blood following chronic arsenic exposure, Toxicol. Ind. Health 24 (2008) 247-256.
889	Mitchell et al 1988	A.D. Mitchell, C.J. Rudd, W.J. Caspary, Evaluation of the L5178Y mouse lymphoma cell mutagenesis assay: intralaboratory results for sixty-three coded chemicals tested at SRI International, Environ. Mol. Mutagen. 12 (Suppl. 13) (1988) 37–101.
890	Mitchell et al 1997	Mitchell AD, A.E. Auletta, D. Clive, P.E. Kirby, M.M. Moore, B.C. Myhr, The L5178Y/tk+/- mouse lymphoma specific gene and chromosomal mutation assay. A Phase III report of the U.S. Environmental Protection Agency Gene-Tox Program, Mutat. Res. 394 (1997) 177-303.
891	Mittelstaedt et al 2004	Mittelstaedt, R.A., N. Mei, P.J. Webb, J.G. Shaddock and V.N. Dobrovolsky et al., 2004. Genotoxicity of malachite green and leucomalachite green in female Big Blue B6C3F1 mice. Mutat. Res./Genet. Toxicol. Environ. Mutagen., 561: 127-138
892	Miyagawa et al 1995	Miyawaga, M., Takasawa, H., Sugiyama, A., Inoue, Y., Murata, T., Uno, Y., & Yoshikawa, K. (1995). The in vivo-in vitro replecative DNA synthesis (RDS) test with hepatocytes prepared from male B6C3F1 mice as an early prediction assay for putative nongenotoxic (ames-negative) mouse hepatocarcinogens. Mutation Research/Genetic Toxicology, 343(2-3), 157-183
893	Miyata et al 1981	R. Miyata, T. Nohmi, K. Yoshikawa, M. Ishidate Jr., Metabolic activation of p-nitrotoluene and trichloroethylene by rat-liver S9 or mouse-liver S9 fractions in Salmonella typhimurium strains, Bull. Natl. Inst. Hyg. Sci. (Tokyo) 99 (1981) 60–65.
894	Mobio et al 2000	Mobio, T. A., Baudrimont, I., Sanni, A., Shier, T. W., Saboureau, D., Sebastien, D., . . . Creppy, E. E. (2000). Prevention by vitamin E of DNA fragmentation and apoptosis induced by fumonisin B 1 in C6 glioma cells. Archives of Toxicology, 74(2), 112-119.
895	Mobio et al 2003	Mobio, T. A., Tavan, E., Baudrimont, I., Anane, R., Carratu, M. R., Sanni, A., . . . Creppy, E. E. (2003). Comparative study of the toxic effects of fumonisin B-1 in rat C6 glioma cells and p53-null mouse embryo fibroblasts. Toxicology, 183(1-3), 65-75.
896	Modesti et al 1995	Modesti D, Tanzarella C, Degrassi F. Genotoxic activity of nitrilotriacetic acid in Chinese hamster cells. Mutat Res. 1995 May;343(1):1-6.
897	Moeller et al 2013	Moeller BC, Recio L, Green A, Sun W, Wright FA, Bodnar WM, Swenberg JA, Biomarkers of exposure and effect in human lymphoblastoid TK6 cells following [13C2]-acetaldehyde exposure, Toxicol. Sci. 133 (2013) 1-12
898	Mohr et al 1984	U. Mohr, J. Althoff, M.B. Ketkar, P. Conradt, K. Morgareidge, The influence of caffeine on tumour incidence in Sprague-Dawley rats, Food Chem. Toxicol. 22 (1984) 377-382
899	Mohtashamipur et al 1985	E. Mohtashamipur, K. Norpoth, U. Woelke, P. Huber, Effects of ethylbenzene, toluene and xylene on the induction of micronuclei in bone marrow polychromatic erythrocytes of mice, Arch. Toxicol. 58 (1985) 106-109.
900	Mohtashamipur et al 1987	E. Mohtashamipur, R. Triebel, H. Straeter, K. Norpoth, The bone marrow clastogenicity of eight halogenated benzenes in male NMRI mice, Mutagenesis 2 (1987) 111–113
901	Monarca et al 1991	Monarca, S., Pool-Zobel, B. L., Rizzi, R., Klein, P., Schmezer, P., Piatti, E., Biscardi, D. (1991). In vitro genotoxicity of dimethyl terephthalate. Mutation Research Letters, 262(2), 85-92.
902	Monien et al 2011	Monien, B. H., Herrmann, K., Florian, S., & Glatt, H. (2011). Metabolic activation of furfuryl alcohol: Formation of 2-methylfuranyl DNA adducts in salmonella typhimurium strains expressing human sulfotransferase 1A1 and in FVB/N mice. Carcinogenesis, 32(10), 1533-1539
903	Montaldi et al 1988	Montaldi A, Mariot R, Zordan M, Paleologo M, Levis AG. Nitrilotriacetic acid (NTA) does not induce chromosomal damage in mammalian cells either in vitro or in vivo. Mutat Res. 1988 Jun;208 (2): 95-100.
904	Montandon and Williams 1994	F. Montandon, G.M. Williams, Comparison of DNA reactivity of the polyphenylethylene hormonal agents diethylstilbestrol, tamoxifen and toremifene in rat and hamster liver, Arch. Toxicol. 68 (1994) 272-275.
905	Moore et al 1985	M.M. Moore, D. Clive, J.C. Hozier, B.E. Howard, A.G. Batson, N.T. Turner, J. Sawyer, Analysis of trifluorothymidine-resistant (TFTr) mutants of L5178Y/TK+/- mouse lymphoma cells, Mutat. Res. 151 (1985) 161-174.
906	Moore et al 1987	M.M. Moore, A. Amtower, C. Doerr, K.H. Brock, K.L. Dearfield, Mutagenicity and clastogenicity of acrylamide in L5178Y mouse lymphoma cells, Environ. Mutagen. 9 (1987) 261-267
907	Moore et al 1988	Moore, M. M., Amtower, A., Doerr, C. L., Brock, K. H., & Dearfield, K. L. (1988). Genotoxicity of acrylic acid, methyl acrylate, ethyl acrylate, methyl methacrylate, and ethyl methacrylate in L5178Y mouse lymphoma cells. Environmental and Molecular Mutagenesis, 11(1), 49-63.
908	Moore et al 1989	M.M. Moore, K. Harrington-Brock, C.L. Doerr, K.L. Dearfield, Differentialmutant quantitation at the mouse lymphoma tk and CHO hgprt loci,Mutagenesis 4 (1989) 394–403
909	Moore et al 1991	M.M. Moore, L. Parker, J. Huston, K. Harrington-Brock, K.L. Dearfield, Comparison of mutagenicity results for nine compounds evaluated at thehgprt locus in the standard and suspension CHO assays, Mutagenesis 6(1991) 77–85.
910	Moore et al 1997	M.M. Moore, K. Harrington-Brock, C.L. Doerr, Relative genotoxic potency ofarsenic and its methylated metabolites, Mutat. Res. 386 (1997) 279–290.
911	Moorthy et al 1995	Moorthy B, Liehr J, Randerath E, Randerath K. Evidence from 32P-postlabeling and the use of pentachlorophenol for a novel metabolic activation pathway of diethylstilbestrol and its dimethyl ether in mouse live: likely alpha-hydroxylation of ethyl group(s) followed by sulfate conjugation. Carcinogenesis. 1995 Nov;16(11):2643-8
912	Morita and Hayashi 1998	Morita T and Hayashi M. (1998). 1,4-dioxane is not mutagenic in five in vitro assays and mouse peripheral blood micronucleus assay, but is in mouse liver micronucleus assay. Environmental and Molecular Mutagenesis, 32(3), 269-280.
913	Morita et al 1990	Morita, T, Takeda, K and Okumura, K, Evaluation of clastogenicity of formic acid, acetic acid and lactic acid on cultured mammalian cells Mut. Res. 240 (1990) 195-202
914	Morita et al 1997	Morita T, Asano N, Awogi T, Sasaki YF, Sato S, Shimada H, Sutou S, Suzuki T, Wakata A, Sofuni T, Hayashi M, Evaluation of the rodent micronucleus assay in the screening of IARC carcinogens (groups 1, 2A and 2B) the summary report of the 6th collaborative study by CSGMT/JEMS MMS. Collaborative Study of the Micronucleus Group Test. Mammalian Mutagenicity Study Group, Mutat. Res. 389 (1997) 3-122
915	Morita et al 1998	Morita, T., & Hayashi, M. (1998). 1,4-dioxane is not mutagenic in five in vitro assays and mouse peripheral blood micronucleus assay, but is in mouse liver micronucleus assay. Environmental and Molecular Mutagenesis, 32(3), 269-280.
916	Morita et al 2015	Morita, T., Uno, Y., Honma, M., Kojima, H., Hayashi, M., Tice, R. R., . . . Schechtman, L. (2015). The JaCVAM international validation study on the in vivo comet assay: Selection of test chemicals. Mutation Research - Genetic Toxicology and Environmental Mutagenesis, 786-788, 14-44
917	Moriya et al 1983	Moriya M, Ohta T, Watanabe K, Miyazawa T, Kato K, Shirasu Y, Further mutagenicity studies on pesticides in bacterial reversion assay systems, Mutat. Res. 116 (1983) 185-216.
918	Morris et al 2009	S.M. Morris, V.N. Dobrovolsky, J.G. Shaddock, R.A. Mittelstaedt, M.E. Bishop, M.G. Manjanatha, S.D. Shelton, D.R. Doerge, N.C. Twaddle, J.J. Chen, C.J. Lin, M.G. Paule, W. Slikker Jr., C.E. Hotchkiss, D. Petibone, J.D. Tucker, D.R. Mattison, The genetic toxicology of methylphenidate hydrochloride in non-human primates, Mutat. Res. 673 (2009) 59-66.
919	Mortelmans et al 1984	Mortelmans K, Haworth S, Speck W, Zeiger E, Mutagenicity testing of agent orange components and related chemicals, Toxicol. Appl. Pharmacol. 75 (1984) 137–146.
920	Mortelmans et al 1986	Mortelmans, K., Haworth, S., Lawlor, T., Speck, W., Tainer, B., and Zeiger, E. Salmonella mutagenicity tests. II. Results from the testing of 270 chemicals Environ. Mutagen. Vol. 8 (Suppl 7) (1986) 1-119
921	Moto et al 2003	M. Moto, Y.F. Sasaki, M. Okamura, M. Fujita, Y. Kashida, N. Machida, K. Mitsumori, Absence of in vivo genotoxicity and liver initiation activity of dicyclanil, J. Toxicol. Sci. 28 (2003) 173-179.
922	Muehlbauer and Schuler 2005	P.A. Muehlbauer, M.J. Schuler, Detection of numerical chromosomal aberrations by flow cytometry: a novel process for identifying aneugenic agents, Mutat. Res. 585 (2005) 156–169
923	Mueller and Kasper 1995	Mueller L, Kasper P. OTC pharmaceuticals and genotoxicity testing: the paracetamol, anthraquinone, and griseofulvin cases. Arch Toxicol Suppl. 1995;17:312-25
924	Mueller et al 1993	Mueller W, G. Engelhart, B. Herbold, R. Jaeckh, R. Jung, Evaluation of mutagenicity testing with Salmonella typhimurium TA102 in three different laboratories, Environ. Health Perspect. 101 Suppl. 3 (1993) 33-36
925	Mueller et al 1994	Mueller L, Kasper P, Mueller-Tegethoff K, Petr T. The genotoxic potential in vitro and in vivo of the allyl benzene etheric oils estragole, basil oil and trans-anethole. Mutat Res. 1994 Dec;325(4):129-36.
926	Mukherjee and Chakrabarti 1997	Mukherjee A, Chakrabarti J, In vivo cytogenetic studies on mice exposed to acesulfame-K—a non-nutritive sweetener, Food Chem. Toxicol. 35 (1997) 1177–1179.
927	Mukhopaddhyay et al 2000	Mukhopadhyay M, Mukherjee A, Chakrabarti J. In vivo cytogenetic studies on blends of aspartame and acesulfame-K. Food Chem Toxicol. 2000 Jan;38(1):75-7.
928	Mukhopadhyay et al 1998	M.J. Mukhopadhyay, A. Saha, A. Mukherjee, Studies on the anticlastogenic effect of turmeric and curcumin on cyclophosphamide and mitomycin C in vivo, Food Chem. Toxicol. 36 (1998) 73-76.
929	Muller and Strasser 1971	D. Muller, F.F. Strasser, Comparative studies on the Chinese hamster bone marrow after treatment with phenylbutazone and cyclophosphamide, Mutat. Res. 13 (1971) 377-382.
930	Muller-Tegethoff et al 1995	K. Muller-Tegethoff, P. Kasper, L. Müller, Evaluation studies on the in vitro rat hepatocyte micronucleus assay, Mutat. Res. 335 (1995) 293-307.
931	Mullin et al 1995	A.H. Mullin, R. Rando, F. Esmundo, D.A. Mullin, Inhalation of benzene leads to an increase in the mutant frequencies of a lacI transgene in lung and spleen tissues of mice, Mutat. Res. 327 (1995) 121-129.
932	Munerato et al 2005	Munerato, M. C., Sinigaglia, M., Reguly, M. L., & De Andrade, H. H. R. (2005). Genotoxic effects of eugenol, isoeugenol and safrole in the wing spot test of drosophila melanogaster. Mutation Research - Genetic Toxicology and Environmental Mutagenesis, 582(1-2), 87-94
933	Muranli et al 2013	F.D. Muranli, Genotoxic and cytotoxic evaluation of pyrethroid insecticides λ-cyhalothrin and α-cypermethrin on human blood lymphocyte culture, Bull. Environ. Contam. Toxicol. 90 (2013) 357-363.
934	Murray et al 2007	MURRAY,T MAFFINI,M UCCI,A SONNENSCHEIN,C AND SOTO,A; INDUCTION OF MAMMARY GLAND DUCTAL HYPERPLASIAS AND CARCINOMA IN SITU FOLLOWING FETAL BISPHENOL A EXPOSURE; REPRODUCTIVE TOXICOLOGY 23(3):383-390, 2007
935	Murthy et al 1991	P.B. Murthy, M.M. Ahmed, K. Regu, Lack of genotoxicity of menthol inchromosome aberration and sister chromatid exchange assays using humanlymphocytes in vitro, Toxicol. In Vitro 5 (1991) 337–340.
936	Mustonen et al 1986	R. Mustonen, J. Kangas, P. Vuojolahti, K. Linnainmaa, Effects of phenoxyacetic acids on the induction of chromosome aberrations in vitro and in vivo, Mutagenesis 1 (1986) 241-245
937	Muthumani 2013	M. Muthumani, Tetrahydrocurcumin potentially attenuates arsenic induced oxidative hepatic dysfunction in rats, J. Clin. Toxicol. 3 (2013) 168.
938	Muzzall and Cook 1979	J.M. Muzzall, W.L. Cook, Mutagenicity test of dyes used in cosmetics with the Salmonella/mammalian-microsome test, Mutat. Res. 67 (1979) 1–8.
939	Myhr 1991	B.C. Myhr, Validation studies with MutaMouse: a transgenic mouse model for detecting mutations in vivo, Environ. Mol. Mutagen. 18 (1991) 308-315.
940	Myhr and Caspary 1988	Myhr BC, Caspary WJ. (1988). Evaluation of the L5178Y mouse lymphoma cell mutagenesis assay: lntralaboratory results for sixty-three coded chemicals tested at litton bionetics, inc. Environmental and Molecular Mutagenesis, 12(13), 103-194
941	Myhr and Caspary 1991	Myhr, B. and Caspary, W. Chemical mutagenesis at the TK locus in L5178Y mouse lymphoma cells. I. Results for 31 coded compounds in the National Toxicology Program. Environ. Molec. Mutagen. Vol. 18 (1991) 51-83
942	Myhr et al 1985	Myhr B. et al. Assays for the induction of gene mutations at the thymidine kinase locus in L5178Y mouse lymphoma cells in culture. (1985) Prog. Mutat. Res. 5: 555-568
943	Myhr et al 1988	B.C. Myhr, W.J. Caspary, Evaluation of the L5178Y mouse lymphoma cell mutagenesis assay: intralaboratory results for sixty-three coded chemicals tested at Litton Bionetics, Inc., Environ. Mol. Mutagen. 12 (Suppl. 13) (1988) 103–194.
944	Myhr et al 1990	Myhr B, McGregor D, Bowers L, Riach C, Brown AG, Edwards I, McBride D, Martin R and Caspary WJ, 1990. L5178Y mouse lymphoma cell mutation assay results with 41 compounds. Environ. Mol. Mutag. 16 Suppl. 18, 138-167
945	Naik et al 2009	NAIK,P, VIJAYALAXMI,KK; CYTOGENETIC EVALUATION FOR GENOTOXICITY OF BISPHENOL A IN BONE MARROW CELLS OF SWISS ALBINO MICE. MUTAT. RES., GENETIC TOXICOLOGY AND ENVIRONMENTAL MUTAGENESIS 676(1-2): 106-112, 2009
946	Nair et al 2005	R.S. Nair, R. Paulmurugan, V. Wilsanand, Genotoxic effects of commonly used pesticides of South India in human lymphocytes, Poll. Res. 24 (2005) 7-12
947	Nakagawa et al 1980	Y. Nakagawa, K. Hiraga, T. Suga, Biological fate of butylated hydroxytoluene (BHT)-binding of BHT to nucleic acid in vivo, Biochem. Pharmacol. 29 (1980) 1304-1306
948	Namba et al 1988	NAMBA,T, TAKASHI,H AND HAYAKAWA,S; SYNTHESIS AND MUTAGENICITY OF A RING-A-AROMATIZED BILE ACID, 3-HYDROXY-19-NOR-1,3,5(10)-CHOLATRIEN-24-OIC ACID; J. LIPID RES. 29(6):809-814, 1988
949	Natarajan and Obe 1986	Natarajan AT, Obe G. How do in vivo mammalian assays compare to in vitro assays in their ability to detect mutagens? Mutat Res. 1986 May 167 (3): 189-201.
950	Natarajan et al 1981	Natarajan, A. T., & Van Kesteren-van Leeuwen, A. C. (1981). Mutagenic activity of 20 coded compounds in chromosome aberrations/sister chromatid exchanges assay using chinese hamster ovary (CHO) cells. In de Serres, F.J. & Ashby, J. (Ed.), Evaluation of short-term tests for carcinogens. report of the international collaborative program (progress in mutation research) (1st ed., pp. 551-559). Amster…
951	Natarajan et al 1985	Natarajan AT et al. Tests for chromosome aberrations and sister-chromatid exchanges in Chinese hamster ovary (CHO) cells in culture (1985) Prog. Mutat. Res. 5: 433-437
952	Natarajan et al 1993	A.T. Natarajan, W.C. Duivenvoorden, M. Meijers, T.S. Zwanenburg, Induction of mitotic aneuploidy using Chinese hamster primary embryonic cells. Test results of 10 chemicals, Mutat. Res. 287 (1993) 47-56.
953	Nath et al 1991	Nath RG, Randerath E, Randerath K. Short-term effects of the tumor promoting polychlorinated biphenyl mixture, Aroclor 1254, on I-compounds in liver, kidney and lung DNA of male Sprague-Dawley rats. Toxicology. 1991 68 (3) 275-89
954	NCI Y85	SHORT-TERM TEST PROGRAM SPONSORED BY THE DIVISION OF CANCER BIOLOGY, NATIONAL CANCER INSTITUTE, MS. ELLEN ZAIKA, ASSISTANT PROJECT OFFICER , p. Y85
955	Nersesyan et al 1990	Nersesyan, A.K., Kukumadzhyan, V.A., Zil'fyan, V.N. (1990): Evaluation of activity of some chemical substances being in use in the industry of Armenia. Biol Zh Arm 9: 796-797
956	Nesfield et al 2005a	S.R. Nesfield, T.C. Williams, D.J. Hoivik, R.T. Miller, J.S. Allen, K. Selinger, D. Rickert, M.J. Santostefano, Evaluation of the carcinogenic potential of clofibrate in the neonatal mouse, Int. J. Toxicol. 24 (2005a) 341-348.
957	Nesfield et al 2005b	S.R. Nesfield, C.J. Clarke, D.J. Hoivik, R.T. Miller, J.S. Allen, K. Selinger, M.J. Santostefano, Evaluation of the carcinogenic potential of clofibrate in the rasH2 mouse, Int. J. Toxicol. 24 (2005b) 301-311.
958	Nesslany and Marzin 1999	Nesslany F, Marzin D. A micromethod for the in vitro micronucleus assay. Mutagenesis. 1999 Jul;14(4):403-10.
959	Nesslany et al 2007	Nesslany F, Zennouche N, Simar-Meintieres S, Talahari I, NKili-Mboui E-N and Marzin D, 2007. In vivo Comet assay on isolated kidney cells to distinguish genotoxic carcinogens from epigenetic carcinogens or cytotoxic compounds. Mutation Research 630, 28-41
960	Nesslany et al 2008	Nesslany F, Simar-Meintières S, Watzinger M, Talahari I, Marzin D. Characterization of the genotoxicity of nitrilotriacetic acid. Environ Mol Mutagen. 2008 Jul;49(6):439-52.
961	Newbold and Liehr 2000	NEWBOLD,RR AND LIEHR,JG; INDUCTION OF UTERINE ADENOCARCINOMA IN CD-1 MICE BY CATECHOL ESTROGENS; CANCER RES. 60(2):235-237, 2000
962	Newbold et al 2007	NEWBOLD,RR JEFFERSON,WN AND PADILLA-BANKS,E; LONG-TERM ADVERSE EFFECTS OF NEONATAL EXPOSURE TO BISPHENOL A ON THE MURINE FEMALE REPRODUCTIVE TRACT; REPRODUCTIVE TECHNOLOGY 24(2):253-258, 2007
963	Ni et al 1993	Z. Ni, S. Li, Y. Liu, Y. Tang, D. Pang, Induction of micronucleus by organophosphorus pesticides both in vivo and in vitro, Hua Hsi I Ko Ta Hsueh Hsueh Pao 24 (1993) 82-86 (Chinese).
964	Nilsson et al 1991	Nilsson Robert, Beije B, Preat Veronique, Erixon Klaus, Ramel C. (1991). On the mechanism of the hepatocarcinogenicity of peroxisome proliferators. Chemico-biological interactions. 78. 235-50.
965	NIOSH 1978	NIOSH; Special Occupational Hazard Review: Aldrin/Dieldrin p.79 (1978) DHE W Pub. NIOSH 78-201
966	Nishimura and Umeda 1978	M. Nishimura, M. Umeda, Mutagenic effect of some metal compounds on cultured mammalian cells, Mutat. Res. 54 (1978) 246-247
967	Noda et al 2002	Y. Noda, T. Suzuki, A. Kohara, A. Hasegawa, T. Yotsuyanagi, M. Hayashi, T. Sofuni, K. Yamanaka, S. Okada, In vivo genotoxicity evaluation of dimethylarsinic acid in MutaMouse, Mutat. Res. 513 (2002) 205-212.
968	Nohmi et al 1984	T. Nohmi, K. Yoshikawa, M. Nakadate1, R. Miyata, M. Ishidate Jr., Mutations in Salmonella typhimurium and inactivation of Bacillus subtilis transforming DNA induced by phenylhydroxylamine derivatives, Mutat. Res. 136 (1984) 159–168.
969	Nohmi et al 2017	Nohmi T, Masumura K, Toyoda-Hokaiwado N. Transgenic rat models for mutagenesis and carcinogenesis. Genes Environ. 2017;39:11. Published 2017 Feb 1. doi:10.1186/s41021-016-0072-6
970	Norppa and Jaerventaus 1989	Norppa H and Jaerventaus H. Induction of chromosome aberrations and sister-chromatid exchanges by caprolactam in vitro (1989) Mutat. Res. 224: 333-337
971	Norppa et al 1985	Norppa H, Tursi F, Pfäffli P, Mäki-Paakkanen J, Järventaus H. Chromosome damage induced by vinyl acetate through in vitro formation of acetaldehyde in human lymphocytes and Chinese hamster ovary cells. Cancer Res. 1985 Oct;45(10):4816-21.
972	Norred et al 1990	Norred, W.P., Plattner, R.D., Vesonder, R.F., Hayes, P.M., Bacon, C.W. and Voss, K.A. (1990). Effect of Fusarium moniliforme metabolites on unscheduled DNA synthesis(UDS) in rat primary hepatocytes. The Toxicologist. 10 , 165 – 171.
973	Norred et al 1992	Norred, W.P., Plattner, R.D., Vesonder, R.F., Bacon, C.W. and Voss, K.A. (1992). Effects of selected secondary metabolites of Fusarium moniliforme on unscheduled synthesis ofD NA by rat primary hepatocytes. Food and Chemical Toxicology. 30, 233-237
974	Norris et al 1975	J.M. Norris, R.J. Kociba, B.A. Schwetz, J.Q. Rose, C.G. Humiston, G.L. Jewett, P.J. Gehring, J.B. Mailhes, Toxicology of octabromobiphenyl and decabromodiphenyl oxide, Environ. Health Perspect. 11 (1975) 153–161
975	Novartis GLP study 1992	JECFA, Toxicological Evaluation of Certain Veterinary Drug Residues in Food: Dicyclanil, WHO FOOD ADDITIVES SERIES 45, Prepared by the Fifty-fourth meeting of the Joint FAO/WHO Expert Committee on Food Additives (JECFA), World Health Organization, Geneva, 2000.
976	NTP	NTP website at http://tools.niehs.nih.gov/
977	NTP 13th ROC	NTP 13th Report on Carcinogens. Cumulative Report. https://ntp.niehs.nih.gov/annualreport/2015/glance/roc/index.html
978	NTP 14th ROC	NTP 14th Report on Carcinogens. Cumulative Report. https://ntp.niehs.nih.gov/pubhealth/roc/index-1.html
979	NTP 1989	National Toxicology Program. (1989). Toxicology and carcinogenesis studies of N,N-dimethylaniline (cas no. 121-69-7) in F344/N rats and B6C3F1 mice (gavage studies). National Toxicology Program Technical Report Series, (360), 1-181
980	NTP 1992a	National Toxicology Program. (1992a). NTP technical report on toxicity studies of N,N-dimethylformamide (CAS NO: 68-12-2) administered by inhalation to F344/N rats and B6C3F1 mice. Technical Report Series, 22: 1-87
981	NTP 1992b	National Toxicology Program. (1992b). NTP Toxicology and Carcinogenesis Studies of Monochloroacetic Acid (CAS No. 79-11-8) in F344/N Rats and B6C3F1 Mice (Gavage Studies). Tech Rep Ser. Jan; 396: 1-245.
982	NTP 1992c	National Toxicology Program. (1992c). NTP Technical Report on Toxicity Studies of o‑, m‑, and p‑Nitrotoluenes Administered in Dosed Feed to F344/N Rats and B6C3F1 Mice. National Toxicology Program. http://ntp.niehs.nih.gov/ntp/htdocs/ST_rpts/tox023.pdf.
983	NTP 1993	National Toxicology Program. (1993). Toxicology and Carcinogenesis Studies of Ethylene Glycol (CAS No. 107-21-1) in B6C3F1 Mice (Feed Studies).Natl Toxicol Program Tech Rep Ser Feb; 413: 1-177.
984	NTP 1995	National Toxicology Program. (1995). NTP technical report on toxicity studies of isoprene (CAS no. 78-79-5) administered by inhalation to F344/N rats and B6C3F1 mice. National Toxicology Program Technical Report Series, (31), 1-213
985	NTP 1996	National Toxicology Program. (1996). NTP Toxicology and Carcinogenesis Studies of Nickel Sulfate Hexahydrate (CAS No. 10101-97-0) in F344 Rats and B6C3F1 Mice (Inhalation Studies). Tech Rep Ser. Jul; 454: 1-380.
986	NTP 1999a	National Toxicology Program. (1999a). Toxicology and Carcinogenesis Studies of Furfuryl Alcohol (CAS No. 98-00-0) in F344/N Rats and B6C3F1 Mice (Inhalation Studies). Natl Toxicol Program Tech Rep Ser. Feb; 482: 1-248
987	NTP 1999b	National Toxicology Program. (1999b). NTP technical report on the toxicology and carcinogenesis studies of isobutyraldehyde (CAS no. 78-84-2) in F344/n rats and B6C3F1 mice (inhalation studies). Technical Report Series, 472: 1-242
988	NTP 2000	National Toxicology Program. (2000). Isoprene (CAS no. 78-79-5). Report on Carcinogens : Carcinogen Profiles / U.S.Dept.of Health and Human Services, Public Health Service, 1-4
989	NTP 2006	National Toxicology Program. (2006). Toxicology and carcinogenesis studies of divinylbenzene-HP (cas no. 1321-74-0) in F344/N rats and B6C3F1 mice (inhalation studies). National Toxicology Program Technical Report Series, (534), 1-294.
990	NTP 2007	National Toxicology Program. (2007). Toxicology and carcinogenesis studies of diisopropylcarbodiimide (cas no. 693-13-0) in F344/N rats and B6C3F1 mice (dermal studies). National Toxicology Program Technical Report Series, (523), 1-290
991	NTP 2010	National Toxicology Program. (2010). NTP technical report on toxicity studies of isoeugenol (CAS no. 97-54-1) in F344/N rats and B6C3F1 mice (gavage studies). National Toxicology Program Technical Report Series, (551), 1-180
992	NTP TR 033	Bioassay of tetrachlorvinphos for possible carcinogenicity. CAS No. 961-11-5. https://ntp.niehs.nih.gov/ntp/htdocs/lt_rpts/tr033.pdf
993	NTP TR 193	Bioassay of Reserpine for Possible Carcinogenicity. https://ntp.niehs.nih.gov/ntp/htdocs/lt_rpts/tr193.pdf
994	NTP TR 216	NTP TR 216, 1982. https://ntp.niehs.nih.gov/ntp/htdocs/lt_rpts/tr216.pdf
995	NTP TR 303	Toxicology and Carcinogenesis Studies of 4-Vinylcyclohexene (CAS No. 100-40-3) in F344/N Rats and B6C3F1 Mice (Gavage Studies). https://ntp.niehs.nih.gov/ntp/htdocs/lt_rpts/tr303.pdf
996	NTP TR 320	NTP Toxicology and Carcinogenesis Studies of Rotenone (CAS No. 83-79-4) in F344/N rats and B6C3F1 mice (feed studies).https://ntp.niehs.nih.gov/ntp/htdocs/lt_rpts/tr320.pdf
997	NTP TR 371	Toxicology and Carcinogenesis Studies of Toluene (CAS No. 108-88-3) in F344/N Rats and B6C3F1 Mice (inhalation studies). https://ntp.niehs.nih.gov/ntp/htdocs/lt_rpts/tr371.pdf
998	NTP TR 393	Toxicology and Carcinogenesis Studies of Sodium Fluoride (CASRN 7681-49-4) in F344/N Rats and B6C3F1 Mice (Drinking WaterStudies). https://ntp.niehs.nih.gov/results/pubs/longterm/reports/longterm/tr300399/abstracts/tr393/index.html
999	NTP TR 403	NTP Toxicology and Carcinogenesis Studies of Resorcinol (CAS No. 108-46-3) in F344/N rats and B6C3F1 mice ( gavage studies). https://ntp.niehs.nih.gov/ntp/htdocs/lt_rpts/tr403.pdf
1000	NTP TR 427	Toxicology and carcinogenesis of Turmeric Oleoresin (CAS No. 8024-37-1) (major component 79%-85% CURCUMIN, CAS NO. 458-37-7) in F344/N rats and B6C3F mice (feed studies). https://ntp.niehs.nih.gov/ntp/htdocs/lt_rpts/tr427.pdf
1001	NTP TR 449	Toxicology and Carcinogenesis Studies of triethanolamine(CAS No. 102-71-6) in F344/N Rats and B6C3F1 Mice (dermal studies). https://ntp.niehs.nih.gov/ntp/htdocs/lt_rpts/tr449.pdf
1002	NTP TR 457	NTP Toxicology and Carcinogenesis Studies of Salicylazosulfapyridine (CAS No. 599-79-1) in F344/N rats and B6C3F1 mice (gavage studies). https://ntp.niehs.nih.gov/ntp/htdocs/lt_rpts/tr457.pdf
1003	NTP TR 460	NTP Toxicology and Carcinogenesis Studies of Salicylazosulfapyridine (CAS No. 599-79-1) in F344/N rats and B6C3F1 mice (gavage studies). https://ntp.niehs.nih.gov/ntp/htdocs/lt_rpts/tr460.pdf
1004	NTP TR 62	NTP Technical Report on the Toxicity Studies of Wy-14,643 (CAS No. 50892-23-4) Administered in Feed to Sprague-Dawley Rats, B6C3F1 Mice, and Syrian Hamsters 2007. htps://ntp.niehs.nih.gov/ntp/htdocs/st_rpts/tox062.pdf
1005	NTP TR 77	Bioassay of Pyrimethamine for Possible Carcinogenicity. https://ntp.niehs.nih.gov/results/pubs/longterm/reports/longterm/abstracts99/tr077/index.html
1006	Obe et al 1979	Obe G, Natarajan AT, Meyers M, Hertog AD, Induction of chromosomal aberrations in peripheral lymphocytes of human blood in vitro, and of SCEs in bone-marrow cells of mice in vivo by ethanol and its metabolite acetaldehyde, Mutat. Res. 68 (1979) 291-294
1007	Oberly et al 1984	T.J. Oberly, B.J. Bewsey, G.S. Probst, An evaluation of the L5178Y TK+/- mouse lymphoma forward mutation assay using 42 chemicals, Mutat. Res. 125 (1984) 291-306.
1008	Oberly et al 1985	T.J. Oberly, B.J. Bewsey, G.S. Probst, Tests for the induction of forward mutations at the thymidine kinase locus of L5178Y mouse lymphoma cells in culture, Prog. Mutat. Res. 5 (1985) 569–582
1009	Oberly et al 1990	T.J. Oberly, M.A. Rexroat, B.J. Bewsey, K.K. Richardson, K.C. Michaelis, An evaluation of the CHO/HGPRT mutation assay involving suspension cultures and soft agar cloning: results for 33 chemicals, Environ. Mol. Mutagen. 16 (1990) 260-271
1010	Oberly et al 1993	T.J. Oberly, D.M. Huffman, J.C. Scheuring, M.L. Garriott, An evaluation of 6 chromosomal mutagens in the AS52/XPRT mutation assay utilizing suspension culture and soft agar cloning, Mutat. Res. 319 (1993) 179-187
1011	Oberly et al 1996	T.J. Oberly, W.P. Hoffman, M.L. Garriott, An evaluation of the twofold rule for assessing a positive response in the L5178Y TK+/- mouse lymphoma assay, Mutat. Res. 369 (1996) 221-232.
1012	Odunola 2003	O.A. Odunola, Comparative effects of some local food condiments on sodium arsenite-induced clastogenicity, Afr. J. Med. Med. Sci. 32 (2003) 75-80.
1013	OECD SIAM 1996	OECD SIAM, Naphthalene, 1996. http://webnet.oecd.org/hpv/UI/Search.aspx; http://webnet.oecd.org/HPV/UI/SIDS_Details.aspx?key=16fdf0c9-26fa-436c-ad11-d4a55eeb7fb2&idx=0
1014	OECD SIAP 2000	OECD SIAP, Tetrahydrofuran for SIAM 10, 2000. https://hpvchemicals.oecd.org/UI/handler.axd?id=7ee6c20e-eedc-4e50-ac92-fb5b09fc2b81
1015	OECD SIDS 1997	OECD SIDS, 1-chlorobuthane, for SIAM 6, 1997. http://www.chem.unep.ch/irptc/sids/OECDSIDS/109693.pdf
1016	OECD SIDS 2001	OECD SIDS, Acrylamide, for SIAM 12, 2001. https://hpvchemicals.oecd.org/ui/handler.axd?id=C81F3F95-E5F8-4857-91AF-4C76B9094EDB
1017	OECD SIDS 2001b	OECD SIDS, Benzoates, for SIAM 13, 2001. https://hpvchemicals.oecd.org/ui/handler.axd?id=aa89d225-a2a7-4ed5-b8d6-c06b5e30b45b
1018	OECD SIDS 2002	OECD SIDS, 11-Aminoundecanoic Acid, for SIAM 15, 2002. https://hpvchemicals.oecd.org/UI/handler.axd?id=de15dd13-0163-40b0-8e9b-d89a4485caa4
1019	OECD SIDS 2002b	OECD SIDS, o-Toluenesulfonamide for SIAM 14, 2002. https://hpvchemicals.oecd.org/UI/handler.axd?id=ac8cdf12-8690-4c02-8f21-804255df8ea9
1020	OECD SIDS 2003a	OECD SIDS, Isobutylene, for SIAM 17, 2003a. http://www.inchem.org/documents/sids/sids/115117.pdf
1021	OECD SIDS 2003b	OECD SIDS, 4-Nitrotoluene, 2003b. http://webnet.oecd.org/hpv/UI/Search.aspx; http://webnet.oecd.org/HPV/UI/handler.axd?id=4cdf8442-3ecb-44b8-8d66-411f4a3ce13c; http://www.inchem.org/documents/sids/sids/99990.pdf
1022	OECD SIDS 2004a	OECD SIDS, Menthols, for SIAM 16, UNEPPublications 2004a 1–296. http://www.chem.unep.ch/irptc/sids/OECDSIDS/MENTHOLS.pdf, (accessed 12.10.15).
1023	OECD SIDS 2004b	OECD SIDS, Ethylene Glycols, for SIAM 18, April 2004b (revised January 26, 2007) https://hpvchemicals.oecd.org/UI/SIDS_Details.aspx?id=3972416e-1520-4f47-966b-11a645af70f6
1024	OECD SIDS 2004c	OECD SIDS, Ethyl Acrylate, for SIAM 18, UN EP Publications (2004c) 1–296, http://www.chem.unep.ch/irptc/sids/OECDSIDS/MENTHOLS.pdf, (accessed 12.10.15).
1025	OECD SIDS 2005	OECD SIDS, Phthalic anhydride for SIAM 20, 2005. http://webnet.oecd.org/hpv/UI/Search.aspx; http://webnet.oecd.org/HPV/UI/handler.axd?id=ce1be9d2-c97e-414a-b21f-60e9f4923a38
1026	Oesch 1977	Oesch F. Ames-Test an den Substanzen Acrylsäure, Methylacrylat, Butylacrylat. Unpublished report, by Pharmakologisches Institut, Universität Mainz for BASF Aktiengesellschaft, Abt. Toxikologie, D-6700 Ludwigshafen, 1977
1027	Ogawa et al 2009	I. Ogawa, S. Furukawa, M. Abe, Y. Tanaka, S. Hayashi, K. Usuda, Multi-endpoint genotoxic assay using L5178Y (Tk+/- -3.7.2c) cells, J. Toxicol. Sci. 34 (2009) 547-553
1028	Oglesby et al 1989	L.A. Oglesby, K.H. Brock, M.M. Moore, Induced hepatocytes as a metabolic activation system for the mouse-lymphoma assay, Mutat. Res. 223 (1989) 295-302
1029	Ogura et al 1996	H. Ogura, T. Takeuchi, K. Morimoto, A comparison of the 8-hydroxydeoxyguanosine, chromosome aberrations and micronucleus techniques for the assessment of the genotoxicity of mercury compounds in human blood lymphocytes, Mutat. Res. 340 (1996) 175-182
1030	Ohno et al 1982	Ohno, H., Hanaoka, F., & Yamada, M. -. (1982). Inducibility of sister-chromatid exchanges by heavy-metal ions. Mutation Research Letters, 104(1-3), 141-145.
1031	Ohshima 2001	Ohshima, S. (2001). Induction of aneuploidy by nickel sulfate in V79 chinese hamster cells. Mutation Research - Genetic Toxicology and Environmental Mutagenesis, 492(1-2), 39-50.
1032	Ohshima 2003	Ohshima, S. (2003). Induction of genetic instability and chromosomal instability by nickel sulfate in V79 chinese hamster cells. Mutagenesis, 18(2), 133-137.
1033	Ohta et al 1980	T. Ohta, M. Moriya, Y. Kaneda, K. Watanabe, T. Miyazawa, F. Sugiyama, Y. Shirasu, Mutagenicity screening of feed additives in the microbial system, Mutat. Res. 77 (1980) 21-30.
1034	Ohuchida et al 1992	A. Ohuchida, A. Furukawa, J. Yoshida, M. Watanabe, F. Aruga, Y. Miwa, K.Shinkawa, N. Kinae, Micronucleus assays on 5-fluorouracil and6-mercaptopurine with mouse peripheral blood reticulocytes, Mutat. Res.278 (1992) 139–143
1035	Oka et al 2012	H. Oka, M. Ouchida, T. Kondo, F. Morita, K. Shimizu, Different responses to5-fluorouracil in mutagenicity and gene expression between two humanlymphoblastoid cell lines with or without TP53 mutation, Acta Med.Okayama 66 (2012) 119–129
1036	Okumura et al 1992	M. Okumura, R. Hasegawa, T. Shirai, M. Ito, S. Yamada, S. Fukushima,Relationship between calculus formation and carcinogenesis in the urinarybladder of rats administered the non-genotoxic agents thymine ormelamine, Carcinogenesis 13 (6) (1992) 1043–1045.
1037	Oldham et al 1986	Oldham JW, Preston RF, Paulson JD, Mutagenicity testing of selected analgesics in Ames Salmonella strains, J. Appl. Toxicol. 6 (1986) 237-243
1038	Oliveira et al 2009	N.G. Oliveira, M. Pingarilho, C. Martins, A.S. Fernandes, S. Vaz, V. Martins, J. Rueff, J.F. Gaspar, Cytotoxicity and chromosomal aberrations induced by acrylamide in V79 cells: role of glutathione modulators, Mutat. Res. 676 (2009) 87-92
1039	Oller et al 2007	Oller, A. R., & Erexson, G. (2007). Lack of micronuclei formation in bone marrow of rats after repeated oral exposure to nickel sulfate hexahydrate. Mutation Research - Genetic Toxicology and Environmental Mutagenesis, 626(1-2), 102-110.
1040	Olsen et al 1986	Olsen P, Meyer O, Bille N and Wuertzen G, 1986. Carcinogenicity study on butylated hydroxytoluene in Wistar rats exposed in utero. Food and Chemical Toxicology 24, 1-12
1041	Ono and Yoshimura 1996	T. Ono, H. Yoshimura, Analysis of micronucleus induction of pyrimethamine in in vitro CHL cells and in in vivo mouse bone marrow cells, Mutagenesis 11 (1996) 85-88
1042	Ono et al 1994	T. Ono, M. Norimatsu, H. Yoshimura, Induction of chromosome aberrations by pyrimethamine in cultured Chinese hamster (CHL) cells, Mutat. Res. 323 (1994) 197-201
1043	Ono et al 1997	T. Ono, T. Sekiya, Y. Takahashi, Y.F. Sasaki, T. Ohta, Species-specificity of pyrimethamine in the rodent bone marrow micronucleus test, Mutat. Res. 390 (1997) 167-170.
1044	Ono-Ogata et al 2002	T. Ono-Ogata, T. Ogino, M. Nishikawa, T. Ohta, H. Yamagata, Mutagenic activity and mutational specificity of antiprotozoal drugs with and without nitrite treatment, Environ. Mol. Mutagen. 39 (2002) 43-48
1045	Oshida et al 2008	K. Oshida, E. Iwanaga, K. Miyamoto-Kuramitsu, Y. Miyamoto, An in vivo comet assay of multiple organs (liver, kidney and bone marrow) in mice treated with methyl methanesulfonate and acetaminophen accompanied by hematology and/or blood chemistry, J. Toxicol. Sci. 33 (2008) 515-524.
1046	Oshiro et al 1991	Y. Oshiro, C.E. Piper, P.S. Balwierz, S.G. Soelter, Chinese hamster ovary cellassays for mutation and chromosome damage: data from non-carcinogens,J. Appl. Toxicol. 11 (1991) 167–177.
1047	Osipova et al 1998a	Osipova, T. B., Sinelshchikova, T. A., Perminova, I. N., & Zasukhina, G. D. (1998a). DNA repair in cultured human cells treated with nickel sulfate and its modification. Russian Journal of Genetics, 34(6), 704-707.
1048	Ouanes et al 2005	Z. Ouanes, I. Ayed-Boussema, T. Baati, E.E. Creppy, H. Bacha, Zearalenone induces chromosome aberrations in mouse bone marrow: preventive effect of 17beta-estradiol, progesterone and Vitamin E, Mutat. Res. 565 (2005) 139-149.
1049	Overly et al 1984	Overly WL et al. (1984). Androgens and hepatocellular carcinoma in an athlete. Ann Int Med 100: 158-159.
1050	Ozaki et al 1998	OZAKI,A, KITANO,M, ITOH,N, KURODA,K, FURUSAWA,N, MASUDA,T AND YAMAGUCHI,H; MUTAGENICITY AND DNADAMAGING ACTIVITY OF DECOMPOSED PRODUCTS OF FOOD COLOURS UNDER UV IRRADATION; FOOD CHEM. TOXICOL. 36(9-10):811-817, 1998
1051	Ozawa et al 1994	Ozawa S, Kimura Y, Hitotsumachi S. Acetaldehyde induces micronuclei in mice administered intraperitoneally. Mam. Mutagen. Study Group Community (1994) 2: 33-34
1052	Pandita 1986	Pandita TK. Evaluation of Thimet 10-G for mutagenicity by 4 different genetic systems. Mutat Res. 1986 Aug-Sep;171(2-3):131-8.
1053	Paolini et al 1998	Paolini, M., Pozzetti, L., Silingardi, P., Della Croce, C., Bronzetti, G. & Cantelli-Forti, G. (1998) Isolation of a novel metabolizing system enriched in phase-II enzymes for short-term genotoxicity bioassays. Mutat. Res., 413, 205–217
1054	Parisis and Rao 1988	Parisis DM, Rao GS. Mutagenicity of 4-aminoantipyrine and 4-nitrosoantipyrine, the C-nitroso derivative of antipyrine. Mutat Res. 1988 Nov;206(3):317-26.
1055	Parker et al 1984	PARKER,CM, PATTERSON,DR, VAN GELDER,GA, GORDON,EB, VALERIO,MG AND HALL,WC; CHRONIC TOXICITY AND CARCINOGENICITY EVALUATION OF FENVALERATE IN RATS; J. TOXICOL. ENVIRON. HEALTH 13:83-97, 1984
1056	Parker et al 1990	PARKER,CM, MCCULLOUGH,CB, GELLATLY,JBM AND JOHNSTON,CD; TOXICOLOGIC AND CARCINOGENIC EVALUATION OF FENVALERATE IN THE B6C3F1 MOUSE; FUNDAM. APPL. TOXICOL. 3:114-120, 1983
1057	Parodi et al 1982	Parodi, S., Pala, M., Russo, P., Zunino, A., Balbi, C., Albini, A.,Valerio, F., Cimberle, M.R., and Santi, L. (1982). DNA damage in liver, kidney, bone marrow, and spleen of rats and mice treated with commercial and purified aniline as determined by alkaline elution assay and sister chromatid exchange induction. Cancer Res. 42:2277–2283
1058	Parodi et al 1989	Parodi S, Abelmoschi ML, Balbi C, De Angeli MT, Pala M, Russo P, Taningher M, Santi L. DNA damage in mouse and rat liver by caprolactam and benzoin, evaluated with three different methods. Mutat Res. 1989 Nov;224(3):379-84
1059	Parry et al 1996	J.M. Parry, E.M. Parry, R. Bourner, A. Doherty, S. Ellard, J. O’Donovan, B. Hoebee, J.M. de Stoppelaar, G.R. Mohn, A. O¨ nfelt, A. Renglin, N. Schultz, C. So¨derpalm-Berndes, K.G. Jensen, M. Kirsch-Volders, A. Elhajouji, P. Van Hummelen, F. Degrassi, A. Antoccia, D. Cimini, M. Izzo, C. Tanzarella, I.-D. Adler, U. Kliesch, G. Schriever-Schwemmer, P. Gasser, R. Crebelli, A. Carere, C. Andreoli, R. …
1060	Paschin and Bahitova 1982	Y.V. Paschin, L.M. Bahitova, Mutagenicity of benzo[a]pyrene and the antioxidant phenol at the HGPRT locus of V79 Chinese hamster cells, Mutat. Res. 104 (1982) 389–393.
1061	Paschin and Bahitova 1984	Paschin YuV, Bahitova LM. Inhibition of the mutagenicity of benzo[a]pyrene in the V79/HGPRT system by bioantioxidants. Mutat Res. 1984 137 (1): 57-9
1062	Paschin et al 1986	Yu.V. Paschin, L.M. Bakhitova, T.I. Benthen, Increased antimutagenic activity of simple substituted phenols mixed with the hindered phenolic antioxidant dibunol, Food Chem. Toxicol. 24 (1986) 881-883
1063	Patel et al 2006	S. Patel, A.K. Pandey, M. Bajpayee, D. Parmar, A. Dhawan, Cypermethrin-induced DNA damage in organs and tissues of the mouse: evidence from the comet assay, Mutat. Res. 607 (2006) 176-183
1064	Pati and Bhunya 1987	Pati PC, Bhunya SP, Genotoxic effect of an environmental pollutant, sodium fluoride, in mammalian in vivo test system, Caryologia 40 (1987) 79–87.
1065	Pati and Bhunya 1989	Pati PC, Bhunya SP, Cytogenetic effects of fenvalerate inmammalianin vivo test system, Mutat. Res. 222 (1989) 149–154
1066	Patterson et al 1987	R.M. Patterson, L.A. Keith, J. Stewart, Increase in chromosomal abnormalities in Chinese hamster ovary cells treated with butylated hydroxytoluene in vitro, Toxicol. In Vitro 1 (1987) 55-57
1067	Paulsson et al 2002	Paulsson B, Grawe J, Tornqvist M. Hemoglobin adducts and micronucleus frequencies in mouse and rat after acrylamide or N-methylolacrylamide treatment. Mutat Res. 2002 Apr 26;516(1-2):101-11
1068	Pavlica et al 1991	M. Pavlica, D. Papes, B. Nagy, 2,4-Dichlorophenoxyacetic acid causes chromatin and chromosome abnormalities in plant cells and mutation in cultured mammalian cells, Mutat. Res. 263 (1991) 77-81
1069	Perry et al 2002	E.M. Parry, J.M. Parry, C. Corso, A. Doherty, F. Haddad, T.F. Hermine, G. Johnson, M. Kayani, E. Quick, T. Warr, J. Williamson, Detection and characterization of mechanisms of action of aneugenic chemicals, Mutagenesis 17 (2002) 509-521.
1070	Peter et al 1987	Peter H, Foest U, Reinert T, Hallier E and Bolt HM (1987) DNA Binding Assay with 11-aminoundecanoïc acid-(11-14C) in F-344 rats. Arch Toxicol, 61, 86-87
1071	Pfeiffer and Dunkelberg 1980	Pfeiffer EH, Dunkelberg H. Mutagenicity of ethylene oxide and propylene oxide and of the glycols and halohydrins formed from them during the fumigation offoodstuffs. Food Cosmet Toxicol. 1980 Apr;18(2):115-8
1072	Pfeiffer et al 1998	Pfeiffer E, Gross K and Metzler M. Aneuploidogenic and clastogenic potential of the mycotoxins citrinin and patulin. (1998) Carcinogenesis 19: 1313-1318
1073	Phillips et al 1982	Phillips BJ, James TE, Gangolli SD. Genotoxicity studies of di(2-ethylhexyl)phthalate and its metabolites in CHO cells. Mutat Res. 1982 102 (3): 297-304
1074	Phillips et al 1984	D.H. Phillips, M.V. Reddy, K. Randerath, 32P-Post-labelling analysis of DNA adducts formed in the livers of animals treated with safrole, estragole and other naturally-occurring alkenylbenzenes. II. Newborn male B6C3F1 mice, Carcinogenesis 5 (1984) 1623-1628
1075	Phillips et al 1989	B.J. Phillips, P.A. Carroll, A.C. Tee, D. Anderson, Microsome-mediated clastogenicity of butylated hydroxyanisole (BHA) in cultured Chinese hamster ovary cells: the possible role of reactive oxygen species, Mutat. Res. 214 (1989) 105-114
1076	Phillips et al 1990	D.H. Phillips, Further evidence that eugenol does not bind to DNA in vivo,Mutat. Res. 245 (1990) 23–26
1077	Pienta 1980	Pienta RJ (1980) Transformation of Syrian hamster embryo cells by diverse chemicals and correla-tion with their reported carcinogenic and mutagenic activities. In: de Serres FJ, Hollaender A (Hrsg) Chemical mutagens, Principles and methods for their detection, Plenum Press, NY, New York: 175–202
1078	Piesova and Sivikova 2003	E. Piesova, K. Sivikova, The induction of micronuclei in bovine lymphocytes by exposure to benzene and S-9 mix, Ann. Agric. Environ. Med. 10 (2003) 261-263
1079	Piesova et al 2003	E. Piesova, K Sivikova, J. Dianovsky, B. Holeckova, The induction of micronuclei into bovine lymphocyte cultures exposed to cyclohexanone, Folia Vet. 47 (2003) 161-163
1080	Pilinskaya 1974	M.A. Pilinskaya, Cytogenetic effect of the herbicide 2,4-D on human and animal chromosomes. Tsitol. Genet. 8 (1974) 202-206
1081	Pinter et al 1990	A. Pinter, G. Torok, M. Borzsonyi, A. Surjan, M. Csík, Z. Kelecsenyi, Z. Kocsis, Long-term carcinogenicity bioassay of the herbicide atrazine in F344 rats, Neoplasma 37 (1990) 533-544
1082	Plappert et al 1994	U. Plappert, E. Barthel, H.J. Seidel, Reduction of benzene toxicity by toluene, Environ. Mol. Mutagen. 24 (1994) 283-292.
1083	Plappert et al 1994a	U. Plappert, E. Barthel, H.J. Seidel, Reduction of benzene toxicity by toluene, Environ. Mol. Mutagen. 24 (1994a) 283-292.
1084	Plewa et al 2002	Plewa MJ, Kargalioglu Y, Vankerk D, Minear RA, Wagner ED. Mammalian cell cytotoxicity and genotoxicity analysis of drinking water disinfection by-products. Environ Mol Mutagen. 2002;40(2):134-42.
1085	Plewa et al 2010	Plewa MJ, Simmons JE, Richardson SD, Wagner ED. Mammalian cell cytotoxicity and genotoxicity of the haloacetic acids, a major class of drinking water disinfection by-products. Environ Mol Mutagen. 2010 Oct-Dec;51(8-9):871-8.
1086	Pluijmen et al 1984	M. Pluijmen, C. Drevon, R. Montesano, C. Malaveille, A. Hautefeuille, H. Bartsch, Lack of mutagenicity of synthetic pyrethroids in Salmonella typhimurium strains and in V79 Chinese hamster cells, Mutat. Res. 137 (1984) 7-15
1087	Pocsfalvi et al 2000	Pocsfalvi G, Ritieni A, Randazzo G, Dobó A, Malorni A. Interaction of fusarium mycotoxins, fusaproliferin and fumonisin B1, with DNA studied by electrospray ionization mass spectrometry. J Agric Food Chem. 2000 Dec;48(12):5795-801.
1088	Podder et al 2011a	Podder S, Chattopadhyay A, Bhattacharya S, Ray MR, Chakraborty A. Fluoride-induced genotoxicity in mouse bone marrow cells: effect of buthionine sulfoximine and N-acetyl-L-cysteine. J Appl Toxicol. 2011 Oct;31(7):618-25.
1089	Podder et al 2011b	Podder S, Chattopadhyay A, Bhattacharya S. Reduction in fluoride-induced genotoxicity in mouse bone marrow cells after substituting high fluoride-containing water with safe drinking water. J Appl Toxicol. 2011 Oct;31(7):703-705
1090	Poma et al 2003	A. Poma, E. Pittaluga, A. Tucci, Lead acetate genotoxicity on human melanoma cells in vitro, Melanoma Res. 13 (2003) 563-566
1091	Pool-Zobel et al 1994	Pool-Zobel, B. L., Lotzmann, N., Knoll, M., Kuchenmeister, F., Lambertz, R., Leucht, U., . . . Schmezer, P. (1994). Detection of genotoxic effects in human gastric and nasal mucosa cells isolated from biopsy samples. Environmental and Molecular Mutagenesis, 24(1), 23-45.
1092	Preston et al 1981	R.J. Preston, W. Au, M.A. Bender, J.G. Brewen, A.V. Carrano, J.A. Heddle, A.F. Mcfee, S. Wolf, J.S. Wassom, Mammalian in vivo and in vitro cytogenetic assays. A report of the US EPA’s GENE-TOX Program, Mutat. Res. 87 (1981) 143–188
1093	Price et al 1994	Price SC, 1994. The role of hepatocellular injury in the chronic toxicity of BHT: Two generation Wistar albino rat study. Robens Institute, U. of Surrey, Guildford, Surrey, U.K. Study No: 1/91/Tx. Final Report No: R193/TOX/0020. Vol. 1-8. Submitted to WHO by Robens Institute. Unpublished
1094	Priston and Dean 1985	Priston RAI, Dean BJ. Tests for the induction of chromosome aberrations, polyploidy and sister-chromatid exchanges in rat liver ( RL4 ) cells (1985) Prog. Mutat. Res. 5: 387-395
1095	Prival et al 1988	M.J. Prival, V.M. Davis, M.D. Peiperl, S.J. Bell, Evaluation of azo food dyes for mutagenicity and inhibition of mutagenicity by methods using Salmonella typhimurium, Mutat. Res. 206 (1988) 247–259
1096	Prival et al 1991	M.J. Prival, V.F. Simmon, K.E. Mortelmans, Bacterial mutagenicity testing of 49 food ingredients gives very few positive results, Mutat. Res. 260 (1991) 321-329.
1097	Probst et al 1981	Probst GS, McMahon RE, Hill LE, et al. 1981. Chemically-induced unscheduled DNA synthesis in primary rat hepatocyte cultures: A comparison with bacterial mutagenicity using 218 compounds. Environ Mutagen 3:11-32
1098	Provost et al 1996	G.S. Provost, J.C. Mirsalis, B.J. Rogers, J.M. Short, Mutagenic response to benzene and tris(2,3-dibromopropyl)-phosphate in the lambda lacI transgenic mouse mutation assay: a standardized approach to in vivo mutation analysis, Environ. Mol. Mutagen 28 (1996) 342-347.
1099	Przybojewska et al 1984	B. Przybojewska, E. Dziubałtowska, Z. Kowalski, Genotoxic effects of ethylacrylate and methyl acrylate in the mouse evaluated by the micronucleustest, Mutat. Res. 135 (1984) 189–191
1100	Publication 1985	ECHA, Information from Registration Dossiers and Notifications to the C&Linventory. http://echa.europa.eu/web/guest/information-on-chemicals/registered-substances
1101	publication unnamed 1989	ECHA, Information from Registration Dossiers and Notifications to the C&Linventory. http://echa.europa.eu/web/guest/information-on-chemicals/registered-substances
1102	publication unnamed 1991	ECHA, Information from Registration Dossiers and Notifications to the C&Linventory. http://echa.europa.eu/web/guest/information-on-chemicals/registered-substances
1103	Puig et al 1989	M. Puig, E. Carbonell, N. Xamena, A. Creus, R. Marcos, Analysis of cytogenetic damage induced in cultured human lymphocytes by the pyrethroid insecticides cypermethrin and fenvalerate, Mutagenesis 4 (1989) 72-74
1104	Putman et al 1983	D.L. Putman, W.A. Moore, L.M. Schechtman, J.R. Hodgson, Cytogenetic evaluation of di-(2-ethylhexyl)phthalate and its major metabolites in Fischer 344 rats, Environ. Mutagen. 5 (1983) 227-231.
1105	Quest et al 1990	Quest JA, Copley MP, Hamernik KL, Rinde E, Fisher B, Engler R, Burnam WL, Fenner-Crisp PA. Evaluation of the carcinogenic potential of pesticides. 2. Methidathion. Regul Toxicol Pharmacol. 1990 12 (2) :117-26.
1106	Quick et al 2008	E.L. Quick, E.M. Parry, J.M. Parry, Do oestrogens induce chromosome specific aneuploidy in vitro, similar to the pattern of aneuploidy seen in breast cancer? Mutat. Res. 651 (2008) 46-55
1107	Radha and Natarajan 1998	S. Radha, A.T. Natarajan, Sodium arsenite-induced chromosomal aberrations in the Xq arm of Chinese hamster cell lines, Mutagenesis 13 (1998) 229-234.
1108	Rahman et al 2002	Rahman MF, Mahboob M, Danadevi K, Saleha Banu B, Grover P, Assessment of genotoxic effects of chloropyriphos and acephate by the comet assay in mice leucocytes, Mutat. Res. 516 (2002) 139–147
1109	Rajah and Pento 1995	T.T. Rajah, J.T. Pento, The mutagenic potential of antiestrogens at the HPRT locus in V79 cells, Res. Commun. Mol. Pathol. Pharmacol. 89 (1995) 85-92.
1110	Rajaniemi et al 1998	H. Rajaniemi, E. Mäntylä, K. Hemminki, DNA adduct formation by tamoxifen and structurally-related compounds in rat liver, Chem. Biol. Interact. 113 (1998) 145-159.
1111	Ramel 1978	C. Ramel, Genetic effects of phenoxyacetic acids in mammals, Ecol. Bull. 27 (1978) 182-185.
1112	Ramirez et al 1997	Ramírez P, Eastmond DA, Laclette JP, Ostrosky-Wegman P. Disruption of microtubule assembly and spindle formation as a mechanism for the induction of aneuploid cells by sodium arsenite and vanadium pentoxide. Mutat Res. 1997 Jun;386 (3): 291-8.
1113	Ramirez et al 2003	T. Ramírez, V. García-Montalvo, C. Wise, R. Cea-Olivares, L.A. Poirier, L.A. Herrera, S-adenosyl-L-methionine is able to reverse micronucleus formation induced by sodium arsenite and other cytoskeleton disrupting agents in cultured human cells, Mutat. Res. 528 (2003) 61-74.
1114	Randerath and Mabon 1996	K. Randerath, N. Mabon, In vitro and in vivo 32P-postlabeling analysis of 4-vinyl-1-cyclohexene (butadiene dimer) diepoxide-DNA adducts, Cancer Lett. 1996 Mar 19;101 (1996) 67-72.
1115	Rani and Reddy 1986	Rani MVU, Reddy PP. 1986. Cytogenetic effects of aldrin and endosulfan in mice. IRCS J Med Sci 14:1125-1126
1116	Rani et al 1980	M.V. Usha Rani, O.S. Reddi, P.P. Reddy, Mutagenicity studies involving aldrin, endosulfan, dimethoate, phosphamidon, carbaryl and ceresin, Bull. Environ. Contam. Toxicol. 25 (1980) 277–282
1117	Rao and Rao 1980	Rao KP, Rao MS. Mutagenic effects of fluphenazine hydrochloride in Drosophila melanogaster. Toxicol Lett. 1980 Dec;7(2):161-4
1118	Rao and Rao 1981	Rao KP, Rao MS. Effects of fluphenazine hydrochloride on the bone marrow cells of Swiss mice, Mutat. Res. 89 (1981) 237–240
1119	Rao et al 1979	Rao TK, Stoltz DR, Epler JL. Lack of enhancement of chemical mutagenesis by saccharin in the Salmonella assay. Arch Toxicol. 1979 Dec; 43 (2): 141-5.
1120	Rao et al 1984	M.S. Rao, N.D. Lalwani, J.K. Reddy, Sequential histologic study of rat liver during peroxisome proliferator [4-chloro-6-(2,3-xylidino)-2-pyrimidinylthio]-acetic acid (Wy-14,643)-induced carcinogenesis, J. Natl. Cancer Inst. 73 (1984) 983-990.
1121	Rao et al 1990	M.S. Rao, A.V. Yeldandi, V. Subbarao, Quantitative analysis of hepatocellular lesions induced by di(2-ethylhexyl)phthalate in F-344 rats, J. Toxicol. Environ. Health 30 (1990) 85-89.
1122	Rao et al 2001	M.V. Rao, N.J. Chinoy, M.B. Suthar, M.I. Rajvanshi, Role of ascorbic acid on mercuric chloride-induced genotoxicity in human blood cultures, Toxicol. In Vitro 15 (2001) 649-654
1123	Rayburn et al 2001	A.L. Rayburn, J. Bouma, C.A. Northcott, Comparing the clastogenic potential of atrazine with caffeine using Chinese hamster ovary (CHO) cells, Toxicol. Lett. 121 (2001) 69-78
1124	Recio et al 2009	L. Recio, C. Hobbs, W. Caspary, K.L. Witt, Dose-response assessment of four genotoxic chemicals in a combined mouse and rat micronucleus (MN) and Comet assay protocol, J. Toxicol. Sci. 35 (2010) 149-162.
1125	Recio et al 2012	Recio L, Shepard KG, Hernández LG, Kedderis GL. Dose-response assessment of naphthalene-induced genotoxicity and glutathione detoxication in human TK6 lymphoblasts. Toxicol Sci. 2012 Apr; 126 (2): 405-12.
1126	Reddy 1984	Reddy GA, Effects of Paracetamol on Chromosomes of Mouse Bone Marrow, Caryologia, (1984) 37: 1-2, 127-132
1127	Reddy et al 1978	Reddy, C. S., Chan, P. K., & Hayes, A. W. (1978). Teratogenic and dominant lethal studies of patulin in mice. Toxicology, 11(C), 219-223. doi:10.1016/S0300-483X(78)91339-2
1128	Reddy et al 1979	J.K. Reddy, M.S. Rao, D.L. Azarnoff, S. Sell, Mitogenic and carcinogenic effects of a hypolipidemic peroxisome proliferator, [4-chloro-6-(2,3-xylidino)-2-pyrimidinylthio]acetic acid (Wy-14, 643), in rat and mouse liver, Cancer Res. 39 (1979) 152-161.
1129	Reddy et al 1990	Reddy MV, Bleicher WT, Blackburn GR and Mackerer CR (1990). DNA adduction by phenol, hydroquinone, or benzoquinone in vitro but not in vivo: nuclease P1-enhanced 32P-postlabeling of adducts as labeled nucleoside biphosphates, dinucleotides and nucleoside monophosphates. Carcinogenesis 11, 1349-1357.
1130	Reid et al 1984	T.M. Reid, K.C. Morton, C.Y. Wang, C.M. King, Mutagenicity of azo dyes following metabolism by different reductive/oxidative systems, Environ. Mutagen. 6 (1984) 705–718.
1131	Reimann et al 1996	Reimann R, Kalweit S, Lang R. Studies for a genotoxic potential of some endogenous and exogenous sex steroids. II. Communication: examination for the induction of cytogenetic damage using the chromosomal aberration assay on human lymphocytes in vitro and the mouse bone marrow micronucleus test in vivo. Environ Mol Mutagen. 1996 28 (2): 133-44
1132	Reininghaus et al 1991	REININGHAUS W, KOESTNER A AND KLIMISCH HJ. CHRONIC TOXICITY AND ONCOGENICITY OF INHALED METHYL ACRYLATE AND N-BUTYL ACRYLATE IN SPRAGUE-DAWLEY RATS. FOOD CHEM. TOXICOL. 29 (5): 329-339 (1991)
1133	Ress et al 2002	Ress, N.B.,Witt, K.L., Xu, J., Haseman, J.K., and Bucher, J.R. (2002). Micronucleus induction in mice exposed to diazoaminobenzene or its metabolites, benzene and aniline: Implications for diazoaminobenzene carcinogenicity. Mutat. Res. 521:201–208
1134	Rexroat and Probst 1985	M.A. Rexroat, G.S. Probst, Mutation tests with Salmonella using the plate incorporation assay, in: Evaluation of Short-Term Tests for Carcinogenesis, Prog. Mutat. Res. 5 (1985) 201-212.
1135	Rexroat et al 1995	M.A. Rexroat, T.J. Oberly, B.J. Bewsey, M.L. Garriott, The gradient plate assay: a modified Ames assay used as a prescreen for the identification of bacterial mutagens, Mutat. Res 1995 Jan;341 (1995) 185-189
1136	Ribas et al 1998	G. Ribas, J. Surrallés, E. Carbonell, A. Creus, N. Xamena, R. Marcos, Lack of genotoxicity of the herbicide atrazine in cultured human lymphocytes, Mutat. Res. 416 (1998) 93-99
1137	Ribeiro et al 2004	Ribeiro DA, Scolastici C, Marques ME, Salvadori DM. Fluoride does not induce DNA breakage in Chinese hamster ovary cells in vitro. Braz Oral Res. 2004 Jul-Sep; 18 (3): 192-6.
1138	Ribeiro et al 2010	Ribeiro, D. A., Ferreira, F. L., da Silva, V. N., Aquino, S., & Correa, B. (2010). Effects of aflatoxin B1 and fumonisin B1 on the viability and induction of apoptosis in rat primary hepatocytes. International Journal of Molecular Sciences, 11(4), 1944-1955.
1139	Ricoul et al 1998	M. Ricoul, J. Lebeau, L. Sabatier, B. Dutrillaux, Increased radiation-induced chromosome breakage after progesterone addition at the G1/S-phase transition, Mutat. Res. 403 (1998) 177-183.
1140	Robbiano et al 1999	L. Robbiano, R. Carrozzino, C.P. Puglia, C. Corbu, G. Brambilla, Correlation between induction of DNA fragmentation and micronuclei formation in kidney cells from rats and humans and tissue-specific carcinogenic activity, Toxicol. Appl. Pharmacol. 161 (1999) 153-159
1141	Roberts and Essenhigh 1986	Roberts JT, & Essenhigh DM. (1986) Adenocarcinoma of prostate in 40-year old body builder. Lancet 2: 742.
1142	Robinson et al 1994	ROBISON RL, SUTER W, COX RH. CARCINOGENICITY AND MUTAGENICITY STUDIES WITH FLUVASTATIN, A NEW, ENTIRELY SYNTHETIC HMG-COA REDUCTASE INHIBITOR; FUNDAM. APPL. TOXICOL. 23(1):9-20, 1994
1143	Rodriguez-Mercado et al 2010	Rodriguez-Mercado JJ, Alvarez-Barrera L, Altamirano-Lozano MA. Chromosomal damage induced by vanadium oxides in human peripheral lymphocytes. Drug Chem Toxicol. 2010;33(1):97-102.
1144	Rogers et al 1985	C.G. Rogers, B.N. Nayak, C. Héroux-Metcalf, Lack of induction of sister chromatid exchanges and of mutation to 6-thioguanine resistance in V79 cells by butylated hydroxyanisole with and without activation by rat or hamster hepatocytes, Cancer Lett. 27 (1985) 61-69
1145	Rogers et al 1988	Rogers C.G., Boyes B.G., Matula T.I., Heroux-Metcalf C., Clayson D.B. A multiple end-point approach to evaluation of cytotoxicity and genotoxicity of erythrosine (FD and C Red No. 3) in a V79 hepatocyte-mediated mutation assay, Mutat. Res. 205 (1988) 415-423.
1146	Roh et al 1987	J. Roh, Y.H. Moon, K-Y. Kim, The cytogenetic effects of benzene and toluene on bone marrow cells in rats, Yonsei Med. J. 28 (1987) 297-309.
1147	Rojas-Lemus et al 2014	Rojas-Lemus M, Altamirano-Lozano M, Fortoul TI. Sex differences in blood genotoxic and cytotoxic effects as a consequence of vanadium inhalation: micronucleus assay evaluation. J Appl Toxicol. 2014 Mar;34(3):258-64.
1148	Roldan and Altamirano 1990	Roldan RE, Altamirano LM. Chromosomal aberrations, sister-chromatid exchanges, cell-cycle kinetics and satellite associations in human lymphocyte cultures exposed to vanadium pentoxide. Mutat Res. 1990 Oct;245(2):61-5.
1149	Roll et al 1990	Roll R, G. Matthiaschk, A. Korte, Embryotoxicity and mutagenicity of mycotoxins, J. Environ. Pathol. Toxicol. Oncol. 10 (1990) 1–7.
1150	Rompelberg 1996	C.J. Rompelberg, S.J. Evertz, G.C. Bruijntjes-Rozier, P.D. van den Heuvel, H.Verhagen, Effect of eugenol on the genotoxicity of established mutagens inthe liver, Food Chem. Toxicol. 34 (1996) 33–42
1151	Rothfuss et al 2010	A. Rothfuss, M. O'Donovan, M. De Boeck, D. Brault, A. Czich, L. Custer, S. Hamada, U. Plappert-Helbig, M. Hayashi, J. Howe, A.R. Kraynak, B.J. van der Leede, M. Nakajima, C. Priestley, V. Thybaud, K. Saigo, S. Sawant, J. Shi, R. Storer, M. Struwe, E. Vock, S. Galloway, Collaborative study on fifteen compounds in the rat-liver Comet assay integrated into 2- and 4-week repeat-dose studies, Mutat. R…
1152	Roustan et al 2014	A. Roustan, M. Aye, M. De Meo, C. Di Giorgio, Genotoxicity of mixtures of glyphosate and atrazine and their environmental transformation products before and after photoactivation, Chemosphere 108 (2014) 93-100
1153	Roy et al 2005	Roy, S. K., Thilagar, A. K., & Eastmond, D. A. (2005). Chromosome breakage is primarily responsible for the micronuclei induced by 1,4-dioxane in the bone marrow and liver of young CD-1 mice. Mutation Research - Genetic Toxicology and Environmental Mutagenesis, 586(1), 28-37
1154	Rozgaj et al 2005	R. Rozgaj, V. Kasuba, M. Blanusa, Mercury chloride genotoxicity in rats following oral exposure, evaluated by comet assay and micronucleus test, Arh. Hig. Rada. Toksikol. 56 (2005) 9-15
1155	Rudd et al 1983	Rudd C.J., A.D. Mitchell, J. Spalding, L5178Y mouse lymphoma mutagenesis assay of coded chemicals incorporating analyses of the colony size distributions, Environ. Mutagen 5 (1983) 419 (meeting abstract
1156	Ruebner et al 1984	RUEBNER,BH, GERSHWIN,ME, FRENCH,SW, MEIERHENRY,E, DUNN,P AND HSIEH,LS; MOUSE HEPATIC NEOPLASIA: DIFFERENCES AMONG STRAINS AND CARCINOGENS; MOUSE LIVER NEOPLASIA 115-143, 1984
1157	Ruiz and Marzin 1997	M.J. Ruiz, D. Marzin, Genotoxicity of six pesticides by Salmonella mutagenicity test and SOS chromotest, Mutat. Res. 390 (1997) 245-255
1158	Rumora et al 2002	Rumora, L., Kovacic, S., Rozgaj, R., Cepelak, I., Pepeljnjak, S., & Zanic, G. T. (2002). Cytotoxic and genotoxic effects of fumonisin B1 on rabbit kidney RK13 cell line. Archives of Toxicology, 76(1), 55-61
1159	Rupa et al 1991	Rupa DS, Reddy PP, Reddi OS. Clastogenic effect of pesticides in peripheral lymphocytes of cotton-field workers. Mutat Res. 1991 Nov;261(3):177-80
1160	Rupa et al 1997	D.S. Rupa, M. Schuler, D.A. Eastmond, Detection of hyperdiploidy and breakage affecting the 1cen-1q12 region of cultured interphase human lymphocytes treated with various genotoxic agents, Environ. Mol. Mutagen. 29 (1997) 161-167.
1161	Russfield et al 1973	A.B. Russfield, F. Homburger, E.K. Weisburger, J.H. Weisburger, Further studies on carcinogenicity of environmental chemicals including simple aromatic amines, Toxicol. Appl. Pharmacol. 25 (1973) 446-447.
1162	Russo et al 1989	Russo A, Pacchierotti F, Bassani B, Levis AG. Lack of induction of somatic aneuploidy in the mouse by nitrilotriacetic acid (NTA). Mutat Res Letters 1989 Jun; 226 (2):111-114.
1163	Ryazanova and Gafurova 1980	R.A. Ryazanova, T.V. Gafurova, Mutagenic effect of binary mixture of pesticides chlorophos and zineb, Gig. Sanit. 45 (1980) 80-81.
1164	Sabater-Vilar et al 1999	Sabater-Vilar M, Maas RF, Fink-Gremmels J. Mutagenicity of commercial Monascus fermentation products and the role of citrinin contamination. Mutat Res. 1999 444 (1): 7-16
1165	Sachse et al 2014	Sachse, B., Meinl, W., Glatt, H., & Monien, B. H. (2014). The effect of knockout of sulfotransferases 1a1 and 1d1 and of transgenic human sulfotransferases 1A1/1A2 on the formation of DNA adducts from furfuryl alcohol in mouse models. Carcinogenesis, 35(10), 2339-2345
1166	Saha and Ghosh 2010	S.S. Saha, M. Ghosh, Ameliorative role of conjugated linolenic acid isomers against oxidative DNA damage induced by sodium arsenite in rat model, Food Chem. Toxicol. 48 (2010) 3398-3405.
1167	Sahu et al 1995	Sahu, R. K., Katsifis, S. P., Kinney, P. L., & Christie, N. T. (1995). Ni(II) induced changes in cell cycle duration and sister-chromatid exchanges in cultured human lymphocytes. Mutation Research - Fundamental and Molecular Mechanisms of Mutagenesis, 327(1-2), 217-225.
1168	Sahu et al 1998	Sahu, S. C., Eppley, R. M., Page, S. W., Gray, G. C., Barton, C. N., & O'Donnell, M. W. (1998). Peroxidation of membrane lipids and oxidative DNA damage by fumonisin B1 in isolated rat liver nuclei. Cancer Letters, 125(1-2), 117-121.
1169	Saito et al 1989	K. Saito, S. Nakagawa, A. Yoshitake, J. Miyamoto, M. Hirose, N. Ito, DNA-adduct formation in the forestomach of rats treated with 3-tert-butyl-4-hydroxyanisole and its metabolites as assessed by an enzymatic 32P-postlabeling method, Cancer Lett. 48 (1989) 189-195
1170	Sakai and Sato 1989	A. Sakai, M. Sato, Improvement of carcinogen identification in BALB/3T3 cell transformation by application of a 2-stage method, Mutat. Res. 214 (1989) 285-296
1171	Sakai et al 2010	Sakai A, Sasaki K, Hayashi K, et al. A Bhas 42 cell transformation assay on 98 chemicals: The characteristics and performance for the prediction of chemical carcinogenicity. Mutat. Res. 2010 702: 100–122
1172	Sakamoto et al 1985	Y. Sakamoto, K. Fujikawa, O. Nagayabu, K.S. Yamamoto, K. Samejima, Tripleshort-term tests with bacteria and Drosophila for assessment ofmutagenicity of antineoplastics, Takeda Kenkyushoho 44 (1985) 96–116.
1173	Salamone et al 1981	Salamone M.F., J.A. Heddle, M. Katz, Mutagenic activity of 41 compounds in the in vivo micronucleus assay, in F. J. de Serres, J. Ashby (Eds), “Evaluation of Short-Term Tests for Carcinogens”, Progress in Mutation Research, vol 1, Elsevier/North Holland, New York – Amsterdam – Oxford, 1981, pp 686-697.
1174	Salas et al 1987	SALAS,J, POLLASTRINI,M, BAREA,M, PENAFIEL,C, SANZ,MD, ALCARAZ,B AND SALAS,MA; SAFETY OF THREE FOOD COLORS FOR HUMAN CONSUMPTION; ALIMENT., EQUIPOS TECNOL. 6(2):171-175, 1987
1175	Samuel et al 2011	T.A. Samuel, I.S. Akande, O.A. Ebuehi, Protective role of the methanolic extract of Icacina trichantha on sodium arsenite induced genotoxicity and hepatotoxicity, Nig. Q. J. Hosp. Med. 21 (2011) 262-266.
1176	Sankar 2014	P. Sankar, A.G. Telang, K. Ramya, K. Vijayakaran, M. Kesavan, S.N. Sarkar, Protective action of curcumin and nano-curcumin against arsenic-induced genotoxicity in rats in vivo, Mol. Biol. Rep. 41 (2014) 7413-7422.
1177	Sankar et al 2014	P. Sankar, A.G. Telang, K. Ramya, K. Vijayakaran, M. Kesavan, S.N. Sarkar, Protective action of curcumin and nano-curcumin against arsenic-induced genotoxicity in rats in vivo, Mol. Biol. Rep. 41 (2014) 7413-7422.
1178	Santra et al 2000	M. Santra, G. Talukder, A. Sharma, Comparison of chromosome damage induced by three zinc compounds using human leukocyte culture, Biol. Trace Elem. Res. 78 (2000) 113-119.
1179	Saquib et al 2012a	Saquib Q, Attia SM, Siddiqui MA, Aboul-Soud MA, Al-Khedhairy AA, Giesy JP, Musarrat J. Phorate-induced oxidative stress, DNA damage and transcriptional activation of p53 and caspase genes in male Wistar rats. Toxicol Appl Pharmacol. 2012 Feb 15;259(1):54-65.
1180	Saquib et al 2012b	Saquib Q, Musarrat J, Siddiqui MA, Dutta S, Dasgupta S, Giesy JP, Al-Khedhairy AA. Cytotoxic and necrotic responses in human amniotic epithelial (WISH) cells exposed to organophosphate insecticide phorate. Mutat Res. 2012 May 15;744(2):125-34.
1181	Sargent et al 1989	Sargent L, Roloff B, Meisner L. In vitro chromosome damage due to PCB interactions. Mutat Res. 1989 Sep;224(1):79-88
1182	Sargent et al 1996	L.M. Sargent, Y.P. Dragan, C. Sattler, N. Bahnub, G. Sattler, P. Martin, A. Cisneros, J. Mann, S. Thorgeirsson, V.C. Jordan, H.C. Pitot, Induction of hepatic aneuploidy in vivo by tamoxifen, toremifene and idoxifene in female Sprague-Dawley rats, Carcinogenesis 17 (1996) 1051-1056.
1183	Sarkar et al 1993	D. Sarkar, A. Sharma, G. Talukder, Differential protection of chlorophyllin against clastogenic effects of chromium and chlordane in mouse bone marrow in vivo, Mutat. Res. 301 (1993) 33-38.
1184	Sasaki et al 1993	Y.F. Sasaki, H. Yamada, C. Sugiyama, N. Kinae, Increasing effect of tri-n-butyltins and triphenyltins on the frequency of chemically induced chromosome aberrations in cultured Chinese hamster cells, Mutat. Res. 300 (1993) 5-14.
1185	Sasaki et al 1997	Sasaki JC, Arey J, Eastmond DA, Parks KK, Grosovsky AJ. Genotoxicity induced in human lymphoblasts by atmospheric reaction products of naphthalene and phenanthrene. Mutat Res. 1997 Sep 18; 393 (1-2): 23-35.
1186	Sasaki et al 1999	Sasaki, Y.F., Fujikawa, K., Ishida, K., Kawamura, N., Nishikawa, Y., Ohta, S., Satoh, M., Madarame, H., Ueno, S., Susa, N., Matsusaka, N., and Tsuda, S. (1999). The alkaline single cell gel electrophoresis assay with mouse multiple organs: Results with 30 aromatic amines evaluated by the IARC and U.S. NTP. Mutat. Res. 440:1–18.
1187	Sasaki et al 2000	Sasaki YF, Sekihashi K, Izumiyama F, Nishidate E, Saga A, Ishida K, Tsuda S, The comet assay with multiple mouse organs: comparison of comet assay results and carcinogenicity with 208 chemicals selected from the IARC monographs and U.S. NTP Carcinogenicity Database, Crit. Rev. Toxicol. (2000) 30: 629-799
1188	Sasaki et al 2002	Sasaki YF, Kawaguchi S, Kamaya A, Ohshita M, Kabasawa K, Iwama K, Taniguchi K, Tsuda S, The comet assay with 8 mouse organs: results with 39 currently used food additives, Mutat. Res. 519 (2002) 103-119.
1189	Sawada et al 1985	Sawada M, Matsuoka A, Nohmi T, Sofuni T, Ishidate M Jr, Mutagenicity tests on phenacetin-related compounds in cultured mammalian cells, Mutat. Res. 147 (1985) 273
1190	Sawada et al 1987	Sawada M, Sofuni T, Ishidate M Jr. Cytogenetic studies on 1,1-dichloroethylene and its two isomers in mammalian cells in vitro and in vivo. Mutat Res. 1987 Mar;187(3):157-63.
1191	Saxena et al 2009	Saxena, N., Ansari, K. M., Kumar, R., Dhawan, A., Dwivedi, P. D., & Das, M. (2009). Patulin causes DNA damage leading to cell cycle arrest and apoptosis through modulation of bax, p53 and p21/WAF1 proteins in skin of mice. Toxicology and Applied Pharmacology, 234(2), 192-201.
1192	Saxena et al 2011	Saxena N, Ansari KM, Kumar R, Chaudhari BP, Dwivedi PD, Das M. Role of mitogen activated protein kinases in skin tumorigenicity of patulin. Toxicol Appl Pharmacol. 2011 Dec 1;257(2):264-71.
1193	Sbrana et al 1993	I. Sbrana, A. Di Sibio, A. Lomi, V. Scarcelli, C-mitosis and numerical chromosome aberration analyses in human lymphocytes: 10 known or suspected spindle poisons, Mutat. Res. 287 (1993) 57-70.
1194	SCCNFP/0532/01	SCCNFP (Scientific Committee on Cosmetic Products and Non-Food Products), 2002. Opinion of the Scientific Committee on Cosmetic Products and Non-Food Products Intended for Conumers concerning benzoic acid and sodium benzoate. SCCNFP/0532/01 final. Available online: http://ec.europa.eu/food/fs/sc/sccp/out166_en.pdf
1195	SCCP/1033/06	SCCP Opinion on 1-Phenyl-3-methyl-5-pyrazolone, COLIPA A39. December 20016. SCCP/1033/06
1196	SCCP/1181/08	Scientific Committee on Consumer Products SCCP. Opinion on Diethylene glycol. SCCP/1181/08
1197	SCF 1983	Reports of the Scientific Committee for Foods - Fourteenth Series, EUR 8752 (1983)
1198	Schisler et al 2018	Schisler M.R., Gollapudi B.B., Moore M.M., Evaluation of U. S. National Toxicology Program (NTP) mouse lymphoma assay data using International Workshop on Genotoxicity Tests (IWGT) and the Organization for Economic Co-Operation and Development (OECD) criteria, Environ. Mol. Mutagen. 59 (2018) 829-841
1199	Schlegelmilch et al 1988	Schlegelmilch R, Krug A, Wolf HU. Mutagenic activity of acetonitrile and fumaronitrile in three short term assays with special reference to autoinduction. J Appl Toxicol. (1988) 8(3): 201-9
1200	Schmezer et al 1988	P. Schmezer, C. Eckert, U.M. Liegibel, O. Zelezny, R.G. Klein, Mutagenic activity of carcinogens detected in transgenic rodent mutagenicity assays at dose levels used in chronic rodent cancer bioassays, Mutat. Res. 405 (1998) 193-198.
1201	Schmitt et al 2003	E. Schmitt, M. Metzler, R. Jonas, W. Dekant, H. Stopper, Genotoxic activity of four metabolites of the soy isoflavone daidzein, Mutat. Res. 542 (2003) 43-48.
1202	Schop et al 1990	R.N. Schop, M.H. Hardy, M.T. Goldberg, Comparison of the activity of topically applied pesticides and the herbicide 2,4-D in two short-term in vivo assays of genotoxicity in the mouse, Fundam. Appl. Toxicol. 15 (1990) 666-675.
1203	Schrader et al 2002	SCHRADER,TJ LANGLOIS,I SOPER,K AND CHERRY,W; MUTAGENICITY OF BISPHENOL A (4,4'-ISOPROPYLIDENEDIPHENOL) IN VITRO: EFFECTS OF NITROSYLATION; TERATOG. CARCINOG. MUTAGEN. 22(6):425-441, 2002
1204	Schreiner 2003	Schreiner CA. Genetic toxicity of naphthalene: a review. J Toxicol Environ Health B Crit Rev. 2003 Mar-Apr;6(2):161-83. Review.
1205	Schreiner et al 2014	Schreiner, C. A., Hoffman, G. M., Gudi, R., & Clark, C. R. (2014). Health assessment of gasoline and fuel oxygenate vapors: Micronucleus and sister chromatid exchange evaluations. Regulatory Toxicology and Pharmacology, 70(2), S29-S34
1206	Schuler et al 1998	M. Schuler, L. Hasegawa, R. Parks, M. Metzler, D.A. Eastmond, Dose-response studies of the induction of hyperdiploidy and polyploidy by diethylstilbestrol and 17beta-estradiol in cultured human lymphocytes using multicolor fluorescence in situ hybridization, Environ. Mol. Mutagen. 31 (1998) 263-273
1207	Schuler et al 2011	Schuler D, Chevalier HJ, Merker M, Morgenthal K, Ravanat JL, Sagelsdorff P, Walter M, Weber K, McGregor D. First Steps Towards an Understanding of a Mode of Carcinogenic Action for Vanadium Pentoxide. J Toxicol Pathol. 2011 Sep;24(3):149-62.
1208	Schumacher et al 2005	Schumacher, D. M., Wagner, J., Metzler, M., & Lehmann, L. (2005). Influence of decreased intracellular glutathione level on the mutagenicity of patulin in cultured mouse lymphoma cells. Mycotoxin Research, 21(2), 150-152.
1209	Schumacher et al 2005b	Schumacher, D. M., Metzler, M., & Lehmann, L. (2005b). Mutagenicity of the mycotoxin patulin in cultured chinese hamster V79 cells, and its modulation by intracellular glutathione. Archives of Toxicology, 79(2), 110-121.
1210	Schurz et al 2000	F. Schurz, M. Sabater-Vilar, J. Fink-Gremmels, Mutagenicity of mercury chloride and mechanisms of cellular defence: the role of metal-binding proteins, Mutagenesis 15 (2000) 525-530
1211	Schweikl et al 1998	Schweikl, H., Schmalz, G., & Rackebrandt, K. (1998). The mutagenic activity of unpolymerized resin monomers in salmonella typhimurium and V79 cells. Mutation Research, 415, 119-130.
1212	Sciandrello et al 2002	G. Sciandrello, R. Barbaro, F. Caradonna, G. Barbata, Early induction of genetic instability and apoptosis by arsenic in cultured Chinese hamster cells, Mutagenesis 17 (2002) 99-103.
1213	Scott and Roberts 1987	D. Scott, S.A. Roberts, Extrapolation from in vitro tests to human risk: experience with sodium fluoride clastogenicity, Mutat. Res. 189 (1987) 47–58.
1214	Seed 1982	J.L. Seed, Mutagenic activity of phthalate esters in bacterial liquid suspension assays, Environ. Health Perspect. 45 (1982) 111–114.
1215	Seelbach et al 1993	A. Seelbach, B. Fissler, S. Madle, Further evaluation of a modified micronucleus assay with V79 cells for detection of aneugenic effects, Mutat. Res. 303 (1993) 163-169
1216	Seifried et al 2006	Seifried HE, Seifried RM, Clarke JJ, Junghans TB, San RHC, A compilation of two decades of mutagenicity test results with the Ames Salmonella typhimurium and L5178Y Mouse Lymphoma cell mutation assays, Chem. Res. Toxicol. 19 (2006) 627–644
1217	Seifried et al 2008	Seifried HE, Seifried RM, Clarke JJ, Junghans TB, San RH. A compilation of two decades of mutagenicity test results with the Ames Salmonella typhimurium and L5178Y mouse lymphoma cell mutation assays. Review. Erratum in: Chem Res Toxicol. 2008 Feb;21(2):554-5.
1218	Seiler 1975	Seiler JP. Toxicology and genetic effects of benzimidazole compounds. Mutat Res. 1975;32(2):151-68.
1219	Sekihashi et al 2001	K. Sekihashi, T. Sasaki, A. Yamamoto, K. Kawamura, T. Ikka, S. Tsuda, Y.F. Sasaki, A comparison of intraperitoneal and oral gavage administration in comet assay in mouse eight organs, Mutat Res, 493 (2001) 39-54.
1220	Sekihashi et al 2002	Sekihashi K, Yamamoto A, Matsumura Y, Ueno S, Watanabe-Akanuma M, Kassie F, Knasmüller S, Tsuda S and Sasaki YF, 2002. Comparative investigation of multiple organs of mice and rats in the comet assay. Mutat. Res. 517(1-2), 53-75
1221	Sekizawa and Shibamoto 1982	Sekizawa J and Shibamoto T. (1982). Genotoxicity of safrole-related chemicals in microbial test systems. Mutation Research/Genetic Toxicology, 101 (2) 127-140
1222	Seoane et al 2001	Seoane, A. I., & Dulout, F. N. (2001). Genotoxic ability of cadmium, chromium and nickel salts studied by kinetochore staining in the cytokinesis-blocked micronucleus assay. Mutation Research - Genetic Toxicology and Environmental Mutagenesis, 490(2), 99-106.
1223	Seraj et al 1996	M.J. Seraj, A. Umemoto, M. Tanaka, A. Kajikawa, K. Hamada, Y. Monden, DNA adduct formation by hormonal steroids in vitro, Mutat. Res 370 (1996) 49-59.
1224	Shaddock et al 1989	Shaddock JG, Heflich RH, McMillan DC, Hinson JA, Casciano DA. Pretreatment with mixed-function oxidase inducers increases the sensitivity of the hepatocyte/DNA repair assay. Environ Mol Mutagen. 1989 13 (4): 281-8
1225	Shafer et al 1987	D.A. Shafer, B. Cambler, P.M. Smith, V.G. Dunbar, A. Falek, Prolixin increases chromosome damage and sister chromatid exchanges in cultured human lymphocytes, Environ. Mutagen. 9 (1987) 98
1226	Sharif et al 2011	R. Sharif, P. Thomas, P. Zalewski, R.D. Graham, M. Fenech, The effect of zinc sulphate and zinc carnosine on genome stability and cytotoxicity in the WIL2-NS human lymphoblastoid cell line, Mutat. Res. 720 (2011) 22-33.
1227	Sharma et al 1982	Sharma GP et al; Nucleus (Calcutta) 25 (3): 142-7 (1982) (only NTP excerpt)
1228	Sharma et al 1988	R.K. Sharma, J.S. Allen, C. Caterson, E. Johnson, J. Ivett, A. Thilagar, K.A. Traul, Genotoxic evaluation of thimet, an insecticide, Environ. Mol. Mutagen. 11 Suppl. 11 (1988) 94-95.
1229	Shelby 1988	M.D. Shelby, The genetic toxicity of human carcinogens and its implications, Mutat. Res. 204 (1988) 3-15
1230	Shelby 1990	Shelby, M. D. (1990). Results of NTP-sponsored mouse cytogenetic studies on 1,3-butadiene, isoprene, and chloroprene. Environmental Health Perspectives, 86, 71-73
1231	Shelby and Stasiewicz 1984	M.D. Shelby, S. Stasiewicz, Chemicals showing no evidence ofcarcinogenicity in long-term, two-species rodent studies: the need forshort-term test data, Environ. Mutagen. 6 (1984) 871–878.
1232	Shelby and Tice 1991	M.D. Shelby, R.R. Tice, Methyl carbamate: negative results in mousebone-marrow micronucleus test, Mutat. Res. 260 (4) (1991) 311.
1233	Shelby and Witt 1995	M.D. Shelby, K.L. Witt, Comparison of results from mouse bone marrowchromosome aberration and micronucleus tests, Environ. Mol. Mutagen. 25(1995) 302–313
1234	Shelby et al 1987	Shelby MD, Allen JW, Caspary WJ, Haworth S, Ivett J, Kligerman A, Luke CA, Mason JM, Myhr B, Tice RR, et al. Results of in vitro and in vivo genetic toxicity tests on methyl isocyanate. Environ Health Perspect. 1987 Jun;72:183-7
1235	Shelby et al 1993	M.D. Shelby, G.L. Erexson, G.J. Hook, R.R. Tice, Evaluation of a three-exposure mouse bone marrow micronucleus protocol: results with 49 chemicals, Environ. Mol. Mutagen. 21 (1993) 160-179
1236	Shelby et al 1997	M.D. Shelby, R.R. Tice, K.L. Witt, 17-beta-estradiol fails to induce micronuclei in the bone marrow cells of rodents, Mutat. Res. 395 (1997) 89-90.
1237	Sheldon 1989a	Sheldon T. Chromosomal damage induced by caprolactam in human lymphocytes. Mutat. Res. (1989) 224: 325-327
1238	Sheldon 1989b	Sheldon T. An evaluation of caprolactam and benzoin in the mouse micronucleus test. Mutat Res. (1989) 224 (3): 351-5
1239	Sheu et al 1986	C.W. Sheu, K.T. Cain, C.J. Rushbrook, T.A. Jorgenson, W.M. Generoso, Tests for mutagenic effects of ammoniated glycyrrhizin, butylated hydroxytoluene, and gum Arabic in rodent germ cells, Environ. Mutagen. 8 (1986) 357-367
1240	Sheveleva et al 1979	Sheveleva GA, Strekalova EE, Chirkova EM (1979) Study of the embryotropic, mutagenic and gonatropic effects of dimethylformamide after inhibition exposures. In: The toxicology of new industrial chemicals. 15:21-25. Medizina (Moscow).
1241	Shimada et al 2010	C. Shimada, K. Kano, Y.F. Sasaki, I. Sato, S. Tsudua, Differential colon DNA damage induced by azo food additives between rats and mice, J. Toxicol. Sci. 35 (2010) 547-554.
1242	Shimizu and Yano 1986	M. Shimizu, E. Yano, Mutagenicity of mono-nitrobenzene derivatives in the Ames test and rec assay, Mutat. Res. 170 (1986) 11–22.
1243	Shimizu et al 1983	M. Shimizu, Y. Yasui, N. Matsumoto, Structural specificity of aromatic compounds with special reference to mutagenic activity in Salmonella typhimurium: a series of chloro- or fluoro-nitrobenzene derivatives, Mutat. Res. 116 (1983) 217–238
1244	Shimizu et al 1985	H. Shimizu, Y. Suzuki, N. Takemura, S. Goto, H. Matsushita, The results of microbial mutation test for forty-three industrial chemicals, Sangyo Igaku 27 (1985) 400–419.
1245	Shimomura 1992	Shimomura M, Higashi S, Mizumoto R. 32P-postlabeling analysis of DNA adducts in rats during estrogen-induced hepatocarcinogenesis and effect of tamoxifen on DNA adduct level. Jpn J Cancer Res. 1992 83 (5): 438-44
1246	Shirasu 1975	Shirasu Y. (1975) Significance of mutagenicity testing on pesticides. Environ Qual Saf 4:226-231
[truncated: 269 more rows]
